# Supplementary material for: Prevalence of polypharmacy and drug interactions in geriatric patients: A cross-sectional study from India
Source: PLoS One. 2026 Feb 11;21(2):e0341183. doi: 10.1371/journal.pone.0341183 (PMC12893539; doi:10.1371/journal.pone.0341183)
Supplement: S1 File — (XLSX) [file pone.0341183.s001.xlsx]

## Sheet: Sheet1
	IP/OP	Sampling id.	Age	Gender	Reg no	IP/OP	Ward	Medical History	Medication Histroy	Final Diagnosis	BP	pulse	spo2	Lab Values		No of drugs prescribed at treatment		no of drugs at treatment	No. of Drugs prescribed at discharged		ADR	Drug Interactions	moderate	severe		Morisky scale	WHO bref	domain 1 - Physical health	domain 2- psycological	domain 3 - social relationship	domain 4- Environment
	IP	198	65	M	4627653	115525	GERIATRIC	HTN &T2DM	tab. Metformin 500mg , tab. Telmisartan 40mg 1-0-1, tab. Glimepride 1-0-0, tab. Atorvastatin 10mg	CKD STAGE 5	110/80	84	98			10			10	Admin: From Nephrology. 1. Inj: Erypro 4000(s/c) - thrice a week 2. Inj: Iron Sucrose 200mg in 100ml x 1 PM 3. Tab: Folvite 5mg - 0-1-0 x 30 days 4. Cap: Becosules - 0--0-1 x 30 days 5. Cap: Laretol 0.25mg - 1-0-0 x 30 days From Geriatric: 1. Inj: Human mixtard (70/30) 28-0-14 (s/c) x To Cont. 2. Tab: Linagliptin 5mg 1-0-0 x To cont. 3. Tab: Gabapin NT 100/10mg 0-0-1 x to cont. 4. Tab: Aspirin + …		3	3			3-Low Adherence		63	56	69	63
	IP	258	69	F	4663784	124586	GERIATRIC	HTN &T2DM	tab. Ecospirin av 75/20mg 0-0-1, tab. Metoprolol 50mg 1-0-1, tab. Cilacar 10mg 1-1-1, tab. Gabapin nt 110mg 0-0-1	OLD CVA	140/80	84	96			10		Dell: 1. inj. Pantop 2. inj. Fungirap 3. tab. Meconerv 0-0-1 4. tab. Amlodipine + atenolol 1-0-0 5.. tab. Triglynase 1-0-1 6.. syp. Cremaffin 1-0-1 7. cremagellin 1-0-0 8. tab. Ultracet 1-0-1 9. inj. Aracitol 6k stat 10. dyclogel	9	Admin: 1. CAP: ECOSIRIN AV (75/10mg) 0-0-1 2. TAB: AMLODIPINE + ATENOLOL (5/50mg) 1-0-0 3. TAB: METFORMINE + GLIMEPRIDE + PIOGLITAZONE (500/2/15mg) 1-0-0 4. DOXY+LACTOBACILUS 100mg 1-0-1 5. TAB: PAN D (40/30mg) 1-0-0 6. TAB: ULTRCET SEMI 1-0-1 7. DICLO GEL (L/A) 1-1-1 8. SYP. CREMAFFIN PLUS 15 ML 1-0-1 9. OINT. CREMGEL (L/A- ANAL REGION).		5	5			1 - Medium Adherence		50	56	94	56
	IP	95	n	F	4666657	125387	GERIATRIC	HTN, CVA	nil	HTN, CVA	140/90	99	78			12		Dell: 1.foracort 200 2 puffs 1-0-1 2. tiova inhaler 2 puffs 0-1-0 3.inj polymyxin B 0.75 million u 4. inj meropenem 5. tab wysalone 40mg 1-0-0 6.tab ecospirin 75mg 0-1-0 7. tab atorva 40 mg -0-0-1 8. tab entaacavir 0.5mg 1-0-0 9.tab ranolaqzine 500 mg 1-0-1 10. tab tolvaptan 15mg 1-0-1 11. potchlor 10 ml 1-0-1 12 tab shelcall 500 mg 0-1-0	12	Admin: 1.foracort 200 2 puffs 1-0-1 2. tiova inhaler 2 puffs 0-1-0 3.inj polymyxin B 0.75 million u 4. inj meropenem 5. tab wysalone 40mg 1-0-0 6.tab ecospirin 75mg 0-1-0 7. tab atorva 40 mg -0-0-1 8. tab entaacavir 0.5mg 1-0-0 9.tab ranolaqzine 500 mg 1-0-1 10. tab tolvaptan 15mg 1-0-1 11. potchlor 10 ml 1-0-1 12 tab shelcall 500 mg 0-1-0		7	7			2-Medium adherence		56	56	75	69
	IP	19	74	F	4661425	123955	GERIATRIC	HTN &T2DM	tab. Telmisartan	SUB ACUTE BLEED OF LPLN	120/70	78	97			11		Admin: 1.Atorvastatin 40mg 0-0-1 2. tab amlong 5 mg 0-0-1 3. tab mecono forte 0-0-1 4. tab pantop 40 mg 1--0-0 5. syp cremafiin 15 ml 1-1-1 6. vit d 3 60k 1-0-0 7. tab metformin 500 mg 8. ciprofloxacin + dexamethasone eye drops 9. timolol eye drops 10. tab metaprolol 11. syp crenatin 15ml	11	Admin: 1. TAB: ATORVASTATIN 20MG 0-0-1 2. TAB: AMLONG 5MG 0-0-1 3. TAB. METOPROLOL 50MG 1-0-0 4. TAB. METFORMIN 500MG 1-0-1 5. TAB. GABAPIN-NT 1-0-1 6. TAB. PRAMIPEXOL 0.25MG 1/2-0-1/2 7. TAB. BILOVAS 1-0-0 8. TAB. ETORICOXIB 60MG 1-0-1 9. TAB. PANTOP 40MG 1-0-0 10. VITAMIN D3 60K 11. SYP. CREMAFFIN 0-0-1		6	5	1	1. metoprolol + timolol = both increases anti hypertensive blocking channel			38	31	50	31
	IP	256	74	M	4648979	120662	GERIATRIC	DVT	NIL	SEPTIC SHOCK , CVA	180/90	84	96			14		Dell: 1.tab. Shelcal 5 mg 2. tab. Atorva 5mg 0-0-1 3. tab. Lasilactone 1-0-1-0 4. tab. Folic acid 1-0-0 5mg 5. inj. Erypro 6. tab. Dilzem 1-0-0 7. syp. Lactulose 1-1-1 stopped 8. tab. Rifagut 1-0-1 9. tab. Syndopa 1/2-0-1/2 10. inj. Lasix 1-0-1 11. midodrene 1-0-0 12. tab. pramipexole 1/2-0-1/2 13. tab. optineuron 14. tab. shelcal	19	Admin: 1. MDI TIOVA 2 PUUFS 1-0-1 2. TAB DILZEM 30MG 1-0-1 3. INJ DEXA 4MG 1-1-1 4. TAB FOLIC ACID 5MG 1-0-0 5. TAB ATORVA 20MG 0-0-1 6. INJ PIPTAZ 2.25GM 1-1-1 7. TAB PYRIDOSTIGMINE 60MG 1-0-1 8. TAB PRAMIPEXOLE 0.25MG 1-1-1 9. TAB SOBISIS 5MG 1-1-1 10. TAB HYPONAT 15MG 1-0-1 11. INJ PANTOP 40MG 1-0-1 12. INJ LEVIPILL 500MG 1-0-1 13. TAB RIFAGUT 550MG 1-0-1 14. SYP. LACTULOSE 15ML 1-1-1 15. LOOS…		5	5			1 - Medium Adherence		44	56	44	63
	IP	170	68	M	4663752	125110	CARDIO	IHD	tab. Tracet 1-0-1,tab. Pan 40mg 1-0-0	IHD, T2DM	100/60	86	97			9		Admin: 1. tab ecospirin 150 mg 2. pantop 40 mg 3. inj actrapid 4. inj insulturd 5. tab clipivas 75 mg 6. tab rozact 20 mg 7. tab amlodipine 5 mg 8. tab nicardia 5 mg 9. tab glimy 1 mg	10	Admin: 1. TAB. ECOSPRIN 150MG 0-1-0 2. TAB. CLOPIVAS 75MG 1-0-1 3. TAB ROZAT 20MG 0-0-1 4. TAB.PANTOP 40MG 1-0-0 5. TAB. AMLODAC 5MG 1-0-0 6. TAB. GLYCOMET GP4 FORTE 4/1000 1-0-1 7. TAB. JALRA OD 100MG 0-1-0 8. TAB DAPACLYN 10MG 0-1-0 9. TAB ULTRACET 1-0-1 10. TAB. SHELCAL 500MG 0-1-1		3	3			1- Medium Adherence		56	38	69	56
	IP	197	80	F	4665192	124957	GERIATRIC	HTN	NIL	STROKE	120/80	86	97			7		Dell: 1. tab. Atorvastatin 40mg 2. tab. Amlong 4mg 3. tab. Nicardia retard 4. tab. Pantop 40mg 5. tab. Mucinac 600mg 6. tab. Hyponact 15mg 7. tab. Sobosis 500mg	9	Admin: 1. TAB. ATORVASTATIN 20MG 0-0-1 2. TAB. NITROFURANTOIN 100MG 1-0-1 3. TAB. NITROFURANTOIN 100MG 1-0-0 4. TAB. MUCINAC 600MG 1-0-1 5. TAB. DEXA 4MG 1-0-0 2MG 1-0-0 6. TAB. HYPONAT 15MG 1-0-0 7. TAB. SOBISIS 500MG 1-0-1 8. TAB. PANTOP 40MG 1-0-0 9. TAB. BECOSULES 1-0-1		6	4	2	1. nifedipine + tolvaptan = increases level of tolvaptan by affecting hepatic enzyme metabolism 2. nifedipine + amlodipine =increases level of amlodipine by affecting hepatic enzyme metabolism	1 - Medium Adherence		50	56	69	63
	IP	247	77	F	4662197	124177	GM	HTN &T2DM	tab. Utracet , tab. Glycomet	ACUTE GE						15		Admin: 1. INJ. MONOCEF 1GM 1-0-1 2. INJ. PAN 40MG 1-0-0 3. TAB. THYROXIN 50MCG 1-0-0 4. TAB. NODOSIS 500MG 1-0-1 5. NEB. ASTHALIN 1-1-1 6. NEB. BUDECORT 1-0-1 7. NEB. NEUCOMIX 1-1-1 8. INJ. LIVOFLOXICIN 500MG ALT DAYS 9. INJ. PIPTAZ IV 4.5/2.25 1-1-1 10. TAB. PCT 600MG SOS 11. NEB. FORMONIDE 1-1-1 12. INJ. EMISIT IV 4MG SOS 13. CAP. VIBACT DS 0-1-0 14. TAB. CYRA D 1-0-1 15. INJ. HYDROCORTISONE 10…	5	Admin: 1. TAB. SHELCAL 500MG 0-1-0 2. TAB. THYRONORM 50MCG 3. TAB. CYRA D 20/30MG 1-0-0 4. TAB ASTIN 10MG 0-1-0 5. TAB WYSOLONE 20MG 1-0-1/2 2 week 20MG 1-0-0 2 week		6	4	2	1. sodium bicarbonte + levofloxacin =decreases level of levofloxacin by inhibition of GI absorptin	1 - Medium Adherence		25	38	44	56
	IP	187	78	M	2186006	114537	GM	SYS HTN	nil	CHRONIC CVA	150/90	112	96			9			9	ADMIN: 1. TAB. PRAMIPEXO 0.25MG 1/2-0-1/2 2. TAB. SYNDOPA 110MG 1/4-1/4-0 3. TAB. ATOVASTATIN 20MG 0-0-1 4 TAB. MIDODRINE 5MG 1-0-0 5. TAB. FLUDROCORTISONE 0.1MG 1-0-0 6. TAB. HYPONAT 15MG 1-0-0 7. TAB. PAN-D (20/30MG) 1-0-1 8. TAB. BACTRIM-DS (800/160MG) 1-0-1 9. TAB. BACLOFEN 10MG 1/2-0-1/2		6	5	1	1. fludrocortisone + tolvaptan = fludrocortisone decreases level of tolvaptan by p-glycoprotien effelux transporter	1-Medium Adherence		25	31	75	63
	IP	304	70	F	4738715	115525	GERIATRIC	T2DM , TB	tab glycomet GP 4 forte 1-0-0	T2DM, LRTI with sepsis, old TB reactivation , sys HTN, anemia. Hypoalbunemia, vit D deficiency	150/80	100	97	HBA1c - 11.4		21		Admin: 1. inj pan IV 1-0-0 40mg 2. inj perinorm 1-0-0 (stopped) 3. inj fluconazole 1-0-0 4. inj arachitol stat 6lk 5. vit D3 1 week 60 k 6. tab shelcall HD 0-1-0 500 mg 7. inj emeset 1--1-1 4 mg 8. tab gabapin NT 0-0-1 110 mg 9. tab albemdazole stat 400mg 10. inj encicarb over 1 hour stat 11. syp cremaffin plus 15ml 0-0-1 12. tab cilacar 5mg 1-0-1 13. tab glycomet GP2 2/500 mg 1-0-1 14. inj augme…	1	Dell: 1. amlodipine + metformine = 2/500mg		4	3	1		2- Medium Adherence		44	44	50	56
	IP	4	70	F	4629074	115863	SURGERY	MPPR	NIL	RECTAL PROLAPSE	130/80	80	98			6			6	ADMIN: 1. TAB. ATOSKY A 75 0-0-1 2. MOVICOL SAVHET 0-0-1 3. TAB. TELMIKIND AM 0-0-1 4. TAB. RABIMORE 20 MG 1-0-0 5. SYP. CREMAFFIN-PLUS 15 ML BD 6. MUPIROCIN OINTMENT FOR L/A		1	1			1- Medium Adherence		38	25	81	31
	IP	209	70	F	4621931	114092	GENERAL SURGERY	abdominal discomfort , HTN , T2DM , wound debredidement	NIL	DIABETIC FOOR ULCER	120/70	76	98			6		Dell: 1. tab. Zincovit 0-1-0 2. grovita powder 3. tab. Rabimor 20mg 4. HP-kit 3-0-3 5. tab. Isryl M1 1-0-0 6. tab metformine 0-0-1	4	Dell: 1. tab. Isryl M1 1-0-0 2. tab. Metformie 0-0-1 3. HP kit 4. tab. Rabimor		NIL				1- Medium Adherence		38	56	56	69
	IP	214	74	F	4514202	127241	Geriatric	HTN &T2DM	tab. Dytor 5mg 1-0-0	Parkinsonism	140/80	84	96			11		Admin: 1.Tab ecospirin AV (75/25) 0-0-1 2. Tab dytor 5mg 1-0-0 3. Tab telmisartan 40mg 1-0-0 4. Tab metformin 500mg 1-1-1 5. Tab Tenegliptin 20 mg 1-0-1 6. Inj HJ 14-14-14 U 7. Basalog 20U 8. Tab Gabapin NT (100/10mg) 1-0-0 9. Tab Dolo (650mg) 10. syp Cremaffin plus 15ml 0-001 11. Tab Pramipexole 0.251/2-0-1/2	7	Dell: 1.Tab ecospirin AV (75/25) 0-0-1 2. Tab dytor 5mg 1-0-0 3. Tab telmisartan 40mg 1-0-0 4. Tab metformin 500mg 1-1-1 5. Tab Tenegliptin 20 mg 1-0-1 6. Inj HJ 14-14-14 U 7. Basalog 20U		9	9			1 - Medium Adherence		38	56	56	56
	IP	69	78	M	4613391	124819	Geriatric	K/C/O CKD, T2DM, HTN	clopivas 75mg, ecospirin 75 mg, atorva 20mg, lasix 40 mg ,atoflo , flovite 5mg , onj erypro 4000 units	CKD, HTN, T2DM , IHD , breathlsessness, palpitations	130/70	92	97			15		Admin: 1. inj hydrocort 50 mg 1-1-1 2. inj taxim 1 gm 1-1-1 3. tab supradyn 0-1-0 4. tab azithral 500 mg 1-0-0 5. inj heparin 3000 IU 1-0-1 6. inj lasix 1-0-1 7. tab folvite 5mg 0-1-0 8. inj erypro 4000 9. MDI forcort 200mcg 10. tab atorva 20 mg 0-0-1 11. tab lasix 1/2-0-1/2 12. Tab A B flo 13.duolin neb 14. tab clopivas 75 mg 15 tab ecospirin 75 mg				7	6	1	1. azithromycin + heparin = increases effect of heparin by decreasing metabolism	2- Medium Adherence		25	31	50	50
	IP	94	69	M	4619047	113385	Geriatric	T2DM	tab. Glipizide + metformin 50/500mg 1-0-1	Urosepsis	140/60	80	98			8		Dell: 1. inj. Pan 40mg [STOP] 2. inj. Hydrocortisone 100mg 3. inj. Furosemide 40mg [STOP] 4. MDI duolin 2puff 5. inj.dextrose 6. tab. Nicardia 10mg [STOP] 7. tab. Amlong 5mg 8. tab. Telma 40mg	8	Admin: 1. Tab Ivabradine 5mg 1-0-0 2.Tab Pramipexole 0.25 mg 1/2-0-1/2 3. Tab Midodrine 5mg 1-0-0 4. Dexona 4 mg 1-0-0 5. Tab Pantop 40mg 1-0-0 6. Tab Benadon 40mg 1/2-0-0 7. Tab dolo 650 mg sos 8. Inj HM (30/70) 18-0-8s/c 9. Syrup Cremaffin 15ml		2	1	1	1. dexamethasone + ivabradine = decreases effect of ivabradine by affecting hepatic enzyme mtabolism	2- Medium Adherence		44	38	69	63
	IP	196	65	M	462012	116672	GERIATRIC	T2DM	tab. Glipizide	Leptospirosis	180/90	86	96			11		Dell: 1.Tab ecospirin AV (75/25) 0-0-1 2. Tab dytor 5mg 1-0-0 3. Tab telmisartan 40mg 1-0-0 4. Tab metformin 500mg 1-1-1 5. Tab Tenegliptin 20 mg 1-0-1 6. Inj HJ 14-14-14 U 7. Basalog 20U 8. Tab Gabapin NT (100/10mg) 1-0-0 9. Tab Dolo (650mg) 10. syp Cremaffin plus 15ml 0-001 11. Tab Pramipexole 0.251/2-0-1/2	7	Admin: 1. Tab vildagliptin+metfromin (50+500) 2. Tab Giclazide 80mg 1-0-1 3. Tab Metformin 500mg 1-0-1 4. Tab Metolar 25mg 1-0-0 5. Cardace 2.5mg 1-0-0 6. Tan neurobion forte 1-0-0 7. Syp Cremaffin 15ml						1 - Medium Adherence		44
	IP	219	68	F	4657833	127901	GERIATRIC	HTN, AKI ON CKD	Tab. Gabaneuron 100mg 0-0-1, tab. Etoxib 60mg 0-0-1, tab. Cal 123, nno fast gel 1-0-1, cap. Ecospirin av 75/ 10mg 0-0-1, tab. Deriphylline 300mg 1-0-0	AKI ON CKS	170/80	87	98			14		Dell: 1. tab. Cilacar 10mg 1-0-1 2. tab. Clonotril 0.2mg 0-0-1 3. tab. Gabapin nt 100/10mg 0-0-1 4. inj. Lasix 40mg 1-0-1/2-0 5. tab. Pantop 40mg 1-0-0 6. tab. Niftran 100mg 1-0-0 7. cap. Nirvigen plus 100mg 1-0-1 8. tab. Bilovas 0-1-0 9. tab. Nexito 640mg 0-0-1 10. inj. epo 4000u 11. inj. vancomycin 12. tab. azitral 500mg 1-0-0 13. inj. dexa 6mg 14. cap laretol 0.25mg	5	ADMIN: 1. INJ. EPO 4000U x TO CONTINUE (TWICE A WEEK) 2. INJ. LASIX 40MG 1-0-1/2 X TO CONTINUE 3. TAB. CILACAR 10MG 1-0-1 4. TAB CLONOTRIL .25MG 0- 0-1 5. TAB. GABAPIN-NT (100/10MG) 0-0-1		3	3			2- Medium Adherence		56	81	50	69
	IP	167	76	M	4412720	387352	GERIATRIC	Sys. HTN ,rhematoid arthritis , dyslipidemia	tab. Glipiide , tab. Ecospirin 75mg	aki on ckd, HTN, PARKINSONS	160/80	84	87			12		Dell: 1. tab. Gabapin NT 100/10 0-0-1 2. tab. Ultracet semi 1-0-1 3. inj. Deepomedrol 80mg 4. inj. Enaxoparin 0.4ml 5. tab. Prednisolone 10mg 6. tab. Apixaban 5mg 7. inj. Arachitiol 6lak 8. tab. Vit D3 60K 9. TAB. Atorva 10mg 10. tab. Metformin 50mg 11. tab ultracet semi 12. tab. ecospirin 75mg 0-1-0	12	Dell: 1. tab. Gabapin NT 100/10 0-0-1 2. tab. Ultracet semi 1-0-1 3. inj. Deepomedrol 80mg 4. inj. Enaxoparin 0.4ml 5. tab. Prednisolone 10mg 6. tab. Apixaban 5mg 7. inj. Arachitiol 6lak 8. tab. Vit D3 60K 9. TAB. Atorva 10mg 10. tab. Metformin 50mg 11. tab ultracet semi 12. tab. ecospirin 75mg 0-1-0			NIL			1- Medium Adherence		69	69	56	25
	IP	157	74	M	4416700	134123	GERIATRIC	T2DM, HTN	tab. Prazosin 5mg 1-0-0	CKD, HTN , T2DM	130/90	78	98			11		Dell: 1.inj. Vintor 2. inj. Human actrapid 3. inj. Basalog 6 unit 4. tab. Arkamin 1/2-1/2-1/2 100mg 5. tab. Nicardia retard 1-1-1 20mg 6. tab. Prazosin xl 5mg 1-0-1 7. tab. Lasix 40mg 1-0-0 8. tab. Ferisome 0-0-1 9. tab. Folic acid 5mg 1-0-0 10. tab. rantac 150mg 1-0-0 11. cap. becosules 100mg 1/2-1/2-1/2	9	Admin: 1.TAB. ARKAMIN 100 MCG 1/2-1/2-1/2 2.TAB. NICARDIA R 20 MG 1-1-1-1 3.TAB. PRAZOPRESS XL 5 MG 0-0-1 4.TAB. LASIX 40 MG 1-0-0 5.TAB. FERISOME 0-0-1 B/F 6.TAB. FOLVITE 5 MG 1-0-0 7.TAB. RANTAC 150 MG 1-0-0 B/F 8.CAP. BECOSULES 500 MG 1-0-0 9.INJ. HUMAN MIXTARD (30/70) 8-0-6 10.INJ. SHANVAC VACCINE 1 ML IN		6	6			2- Low Adherence		63	50	75	50
	IP	250	67	F	4712982	137630	GERIATRIC	CLD , Parkinson	tab. Rifagut	parkinson	120/90	85	99			10						7	1			4- Low Adherence		44	31	56	31
	IP	219	65	M	4707274	135813	GERIATRIC	HTN, T2DM	tab. Telmisartan , tab amlodipine	CKD, HTN, T2DM , ACD	150/70	99	98			13		Dell: 1. inj. Lasix 40mg 2. inj. Pantop 40mg 3. tab. Cilacar 10mg 4. tab. Alphad 0.25 mg 5. tab. Nicardia 6. syp. Lactose 7. inj. Piptaz 8. inj. Epo 9. inj. Emeset 10. tab. Fluconazole 11. tab. Arkamin 100 mg 12. tab. Azee 950mg 13. tab. banocid forte	11	Dell: 1. inj. Erypro 4000U 2. inj. Iron sucrose 3. inj. Vancomycin 500mg 4. tab. Folic acid 5. cap. Becosules 6. tab. Shelcal 500mg 7. tab. Gabapin nt 8. tab. Lasix 10mg 9. tab. Cilacar 10mg 10. tab. Tolvact 11. cefuzact 500mg		4	2	2	1. azithromycin + ondasetron = both increases QTc interval 2. fluconazole + ondasetron = both increases QTc interv	1- Medium Adherence		25	56	56	50
	1	309	66	M	1947141	137303	General medicine	CKD, chronic HTN	tab. Nodosis	CKD, HTN, LRTI	120/70	86	99			13		Admin: 1. nodosis 500mg 2. arkamin 100mg 3. cilapress 10mg 4. becosules 5. piptaz inj 4:5 6. syp ascoril D 7. doxoline 400mg 8. allercet 10mg (stop) 9. inj lasix 40 mg 10. levocetrizine 5mg 11. enrusia max lotion 12. Tolvap 13. lecobact 500mg				1		1	1. sodium bicarbonate + levofloxacin = sodium bicarbonate decreases level of levofloxacin by inhibition of GI absorption	3- Low Adherence		50	50	69	69
	IP	140	75	F	4707890	136030	GERIATRIC	CKD,HTN,T2DM cervical spodylosis	NIL	menineptialitis , delirium 2 meningitis , hypokalemia resolved	190/80	84	98			16		Admin: 1. NS+KCL 500 ml 2. MVI NS 500 ml 3. AKT4 P/O 4. INJ dexona 4mg 5. tab pyridoxine 100mg 6. tab quetipine 12.5mg 7. tab telmasaetan 20mg 8. pantop 40mg 9. inj xone 2g 10. cap becomplex 11. syp potklor 15ml 12. T doxy 100mg 13. syp dupalac 15ml 14. dulcoflex suppository 2 15. INJ arachitol 6lakh 16. Vit d3	13	Dell: 1.inj. Xone 2gm 1-0-1 2. AKT4 1-0-0 3. tab. Belong 100mg 4. tab. Telmisartan 20mg 1/2-0-0 5. cap. B complex 0-1-0 6. tab. Dexa 4mg 1-0-1 7. tab. Pantop 40mg 8. tab. Quetiapine 12.5mg 9. tab. Doxy 100mg 10. syp. Potklor 15ml 11.syp. Duphalac 15ml 12. sup. dulcolax 13. vitamin D3 60k		6	4			1- Medium Adherence		63	56	56	56
	IP	140	70	M	4509978	134333	GERIATRIC	CKD stage SD	11	CKD , RC fistula, HTN ,	120/60	86	94			11		Admin: 1.T bact ointment 2. PCT 650 mg 3. nicardia 20mg 4. taxim 200mg 5. folvite 5mg 6. tab pantop 40 mg 7. tab hypopos 667 mg 8. tab becosules 9. tab shelcall 10.Inj erypro 4k iu 11. Tab augmentin 625				3	2	1	1. ceftriaxone + calcium acetate = calcium salts enhaces toxic effect of ceftriaxone	1- Medium Adherence		44	44	56	50
	OP	116	77	M	3916202	138939	General medicine	CKD stage 5 , T2DM & HTN	tab. Clindipine + temisartan 10 + 40 mg 0-0-1 , tab. Clindipine 10mg 1-0-0	systemic HTN, past renolithiasis , RT shoulder ABD restriction	140/80	80	96			4		1. tab. Cilacar 10mg 1-0-1 2. tab. Telma 40mg 0-0-1 3. tab. Rosuvastatin 5mg 0-0-1 4. tab. Ultracet 30mg 0-0-1	NIL			NIL				3- Low Adherence		19	31	31	56
	IP	239	70	F	4652125	137175	GERIATRIC	HTN &T2DM, Hypothyroidism,CKD, HF, anemia chronic disease	NIL	HTN &T2DM, Hypothyroidism,CKD, HF, anemia chronic disease	150/90	84	96			22		Admin: 1. tonact asp 75/20 2. isolazine 20/37.5 3. carloc 6.25 mg 4. arkamin 100mg 5. besaloc 6. Inj lasix 7. Tab shelcall 500mg 8. Tab nephrosave 500/50mg 9. Tab nodosis 500mg 10. Syp duphulac 15ml 11. Tab thyronorm 50mcg 12. Inj piptaz 4.5 gm 13. neb salbutamol ( stopped) 14 HUman atrapid ( stopped) 15. INj calciukm gluconate 10mll 16. C Bind sachet (stopped) 17. hyposis tab 18. Tab nicardiar R…	11	Dell: 1. tonact asp 75/20 2. isolazine 20/37.5 3. carloc 6.25 mg 4. arkamin 100mg 5. besaloc 6. Inj lasix 7. Tab shelcall 500mg 8. Tab nephrosave 500/50mg 9. Tab nodosis 500mg 10. Syp duphulac 15ml 11. Tab thyronorm 50mc		NIL				6- Low Adherence		56	44	50	63
	IP	51	62	M	4676701	133055	General medicine	CA Vallula	nil	CA Vallula	140/60	87	98			9		Admin: 1. tab ultracet 1-0-1 2. Tab pan 1-0-1 40mg 3. syp mucaine gel Td 2tsp 4. salt soda gargaling 5. tab diclo sos 50mg 6. tab aspirin 0-1-0 75mg 7. inj emeset iv 1-1-1 8 mg 8. Inj rantac iv 1-0-1 50mg 9. inj perinorm iv 1-1-1				2	2			2- Medium Adherence		56	38	56	75
	IP	236		M	4671520	132793	General medicine	CKD, HTN, T2DM, CAD	Tab. Gabaneuron 100mg 0-0-1, tab. Etoxib 60mg 0-0-1, tab. Cal 123, nno fast gel 1-0-1, cap. Ecospirin av 75/ 10mg 0-0-1, tab. Deriphylline 300mg 1-0-0	CKD, HTN, T2DM, CAD	110/80	84	96			12		Dell: 1. tab. Gabapin NT 100/10 0-0-1 2. tab. Ultracet semi 1-0-1 3. inj. Deepomedrol 80mg 4. inj. Enaxoparin 0.4ml 5. tab. Prednisolone 10mg 6. tab. Apixaban 5mg 7. inj. Arachitiol 6lak 8. tab. Vit D3 60K 9. TAB. Atorva 10mg 10. tab. Metformin 50mg 11. tab ultracet semi 12. tab. ecospirin 75mg 0-1-0	12	Dell: 1. tab. Gabapin NT 100/10 0-0-1 2. tab. Ultracet semi 1-0-1 3. inj. Deepomedrol 80mg 4. inj. Enaxoparin 0.4ml 5. tab. Prednisolone 10mg 6. tab. Apixaban 5mg 7. inj. Arachitiol 6lak 8. tab. Vit D3 60K 9. TAB. Atorva 10mg 10. tab. Metformin 50mg 11. tab ultracet semi 12. tab. ecospirin 75mg 0-1-0		NIL				2-Medium Adherence		44	56	69	50
	IP	171	66	M	4697977	133217	GERIATRIC	T2DM , HTN	tab. Wysolonwe 10mg	T2DM , HTN, CRTI, AKI	130/90	96	98			9		Dell: 1. tab. Wysalona 5mg 1-0-0 2. tab. Atorvastatin 40mg 3. tab. Ecospirin av 50mg 4. tab. Glimipride + metformine 2+ 500mg 5. inj. Encicarb 500mg 6. tab. Thyroxine 7. tab. Pramipexole 8. tab. Pioglitazone 15mg 9. tab. Quetipine 25mg	9	Dell: 1. Tab wysalone 5mg 1-0-0 stopped 2. Tab atorvastatin 40mg 0-0-1 3. Tab ecospirin 0-0-1 50 4. Tab glimi+metformin 2/1000 gm 1-0-1 5. Ing encicarb 500mg 100ml /NS 6. thyroxine 7. pramipexole 0.25 mg 1/2-0-1/2 8. Tab pioglitazone 15mh 1-0-0 9. Tab quetapin 25mg 0-0		6	5	1	1. quietiapine + pramipexole = pharmacodynamic synergism	2- Medium Adherence		56	56	75	63
	IP	88	64	M	4685976	133583	GERIATRIC	B/L lower limb pain, IHD	cap. Storv agold	T2DM , HTN	170/90	92	99			13		Admin: 1. INJ PAN 40 1-0-0 (stopped ) 2. Inj fluconazole 200mg 1-0-0 (stopped) 3. cap storva gold 1-0-1 4. Tab ranozex 500mg 1-0-1 5. Tab nebistar 2.5 mg 1/2 -0-0 6. tab medodrin 5mg 1-0-1 7. Inj predomet 40 mg 1-0-1 8. Tab pantop 40 mg 1-0-0 9. Tab fluconazole 150 mg 1-0-0 10. tab ultracet 1-0-1 11. c polam 75mg 0-0-1 12. syp cremaffin plus 15ml 0-0-1 13.dulcolax 0-0-2				8	8			2-Medium Adherence		69	63	69	56
	IP	196	72	F	4502327	134325	GERIATRIC	T2DM,colitis	Tab. Prednisolone , tab pyridoxine , tab HP KIT	T2DM.colitis	110/80	85	98			14		Admin: 1. Inj pipzo 4.5 1-1-1 2. Inj predmet 40mg 1-0-0 3. Inj pantop 40 mg 1-0-0 4. K bind sachet 15mm 1-1-1 5. Inj encicarb 500mg stat -- stop 6. inj MVI in 10 NS 75 --- stop 7. syp cremaffin plus 15ml 0-0-1 8. HP kit 3-0-3 9.Tab amoxicillin 250mg 1-0-1 10. Tab metaclopromide 10 mg 1-0-1 11. tab gabapin NT 110mg 0-0-1 12. Tab hcq 200 mg 0-0-1 13. Tab bactrim-DS 800/160mg 14. neurobion forte 1-0…	12	Dell: 1. Inj pipzo 4.5 1-1-1 2. Inj predmet 40mg 1-0-0 3. Inj pantop 40 mg 1-0-0 4. K bind sachet 15mm 1-1-1 5. Inj encicarb 500mg stat -- stop 6. inj MVI in 10 NS 75 --- stop 7. syp cremaffin plus 15ml 0-0-1 8. HP kit 3-0-3 9.Tab amoxicillin 250mg 1-0-1 10. Tab metaclopromide 10 mg 1-0-1 11. tab gabapin NT 110mg 0-0-1 12. Tab hcq 200 mg 0-0-1		NIL				1- Medium Adherence		75	75	69	69
	IP	133	65	M	4690366	131402	GERIATRIC(surgery)	T2DM, swelling over right foot , wound debridment	tab. Septran 1-0-0	right foot diabetic ulcer , osteomyelatus of ulcer , T2DM	110/70	88	98			8		Dell: 1. tab. Septran 1-0-1 2. tab. Pantop 40mg 1-0-0 3. tab. B-C 0-1-0 4. tab. Limce 500mg 5. tab. Diapride M2 6. tab . Diapride M1 7. d protien powder 8. mupriosin ointment	8	Dell: 1. tab. Septran 1-0-1 2. tab. Pantop 40mg 1-0-0 3. tab. B-C 0-1-0 4. tab. Limce 500mg 5. tab. Diapride M2 6. tab . Diapride M1 7. d protien powder 8. mupriosin ointment		NIL				1- Medium Adherence		63	56	75	69
	IP	125	82	F	4680130	132651	GERIATRIC	T2DM, HTN	Tab. Atorva 40mg 0-0-1, tab. Aspirin 75mg 0-1-0	T2DM, HTN, polynepritis, CKD	130/80	85	95			20		Admin: 1. inj zone 1g 1-0-1 2. inj lasix 20 mg 1-0-0 3. tab isolazine 37.5 mg 1-1-1 4. atorvastatin 10mg 0-0-1 5. inj heparin 500 MG stat--- stop 6. inj heparin 2500mg 1-1-1--- stopped 7. tab sobisis 500mg 1-1-1 8. tab clopilet 75 mg 0-1-0 9. tab ultracet 1-0-1 10.tab pantop 40mg 1-0-0 11. inj pipzo 4.5 g statb 12. inj pipzo 2.25g 1-1-1 13. inj enoxaparin 0.4 ml 1-0-1 -- stop 14. tab nitrofuranti…	10	Dell: 1. inj zone 1g 1-0-1 2. inj lasix 20 mg 1-0-0 3. tab isolazine 37.5 mg 1-1-1 4. atorvastatin 10mg 0-0-1 5. inj heparin 500 MG stat--- stop 6. inj heparin 2500mg 1-1-1--- stopped 7. tab sobisis 500mg 1-1-1 8. tab clopilet 75 mg 0-1-0 9. tab ultracet 1-0-1 10.tab pantop 40mg		4	3	1	1. ceftriaxone +heparin = ceftriaxone increases level of heparin by anticoagulation	1- Medium Adherence		19	38	75	63
	IP	295	69		4622481	131458	GERIATRIC	weakness ,cough , fever , loss of appetite , increased frequency of urination	tab. Pantop 40mg , inj. Hydrocort 100mg 1-1-1	pneumonia , uncontrolled T2DM , psoriasis vulgoris	140/80	86	98			11		Dell: 1. ceftriaxone 2g 1-0-0 2. inj. Pan 40mg 1-0-0 3. tab. Pct 650mg sos 4. inj. Enoxaparin 0.4mg 1-0-1 5. inj. Dexa 6mg 1-0-0 6. tab. Mucinac 1-0-1 600mg 7. emmolient 1-0-0 8. tab pan 4mg 1-0-0 9. tab metformine 5mg 1-0-0 10. tab. Dapagliflozin 10mg 0-01 11. tab. gliclazide mr 60mg 1-0-1/2	7	Dell: 1. inj. Xone 2g 2. inj. Mixtard 30/70mg 30-0-12 3. tab. Dapaglifloin 10mg 0-01 4. tab. Gliclazide mr 60mg 1-0-/2 5. tab. Metformine sr 500mg 1-0-0 6. tab. Pan -d 1-0-0 7. emmolient		4	3	1	1. ceftriaxone + enoxaparin = increases efect of enoxaparin by anticoagulation	2- Medium Adherence		19	44	44	38
	IP	23	68	F	4199162	132729	GERIATRIC	T2DM, HTN	NIL	pansensory axonal polyneuropathy, parkinsons disease , T2DM, sys. HTN	170/100	103	98			10		Admin: 1. inj human misxtard 20-0-10 2. tab amlodipine 5 mg 3. tab telmikind H 4. cap ecospirin AV 75/ 10 mg 5. tab gabapin NT 6. tab pramipexol 0.25 mg 7. tab duloxetine 20 mg 8. syp cremaffin plus 15 ml 9. tab fluconazole 200mg 10. cap pan D 40/30 ,mg	8	Admin: 1. tab metformin 500mg 2. inj human mixtard 3. tab amlodipine 5mg 4. tab telmikind H 5. cap ecospirin AV 75/10 6. tab gabapin NT 100/ 10 7. tab premipexol 0.25 mg 8. tab duloxitine 20 mg		6	6			6-low adhernce		50	56	25	69
	ip	253	79	F	4719047	139488	GERIATRIC	T2DM, HTN	nil		180/90	95	99			9		Admin: 1. inj pantop 40 mg stopped 2. inj hydrocortoisone 100mg 3. inj furosimide 40 mg stopped 4.MDI duolin 2 puff 5. inj 25% dextrose H actrapid 6. tab nicardia retard 10 mg 7. tab amlong 5 mg 8. neb duolin 9. tab telma 40 mg	5	Admin: 1. tab amlong 5 mg 2. tab telma 40 mg 3. MDI furecort 4. tab metformin SR 500 mg 5. syp potchlor 15 ml		8	7	1	1. nifedipine + amlodipine = increases effect of amlodipine by affecting hepatic enzyme metabolism	7-Low adherence		44	44	44	50
	IP	8	72	M	4106980	137602	GERIATRIC	T2DM	NIL	T2DM, insomnia, degenarative soine disease ,	130/70	87	98			12		Admin: 1. ultracet semi 2. T pramipexole 0.25 mg 3. tan gabapin NT 110 mg 4. tab metformin 500mg 5. Tab pantop 40mg 6. inj calcium gluconate 10ml 7. k bind sachet 15 gm 8. syp cremaffin 9. ecospirin AV 75/10 mg 10. inj depomedrol 40mg 11. inj aracetol 6lk 12. tab nervigen p				8	7	1	1. tramadol + gabapentin = enhances CNS depressant effect of tramadol	2- Medium Adherence		31	44	56	56
	IP	269	61	F	3889927		GERIATRIC	HTN ,	T amlong 5 mg	umbelical hernia , cholelithiasis	140/80	84	99			15		Admin: 1. Tab ultracet 1-0-1 2. tab B-C 0-1-0 3. Tab pantop 1-0-0 ( stop) 4. tab amlong 1-0-0 5mg 5. tab rabinor 20 mg 1-0-1 6. tab nicardia 1-1-1 10mg 7. tab temisartan 1-0-1 40 mg 8. tab azee 1-0-0 9. Tab desxast 0-0-1 10. neb duolin 1-1-1 11. neb budecort 1-1-1 12. inj xone 1-0-1 10mg 13. inj emeset 4mg 14. dulcoflax supp 1-0-0 15. inj tramadol 1-1-1 50mg				6	3	3	1. nifedipine + amlodipine = increases level of amlodipine by affecting hepatic enzyme metabolism 2. azithromycin + ondasetron = both increases QTc interval 3. tramadol + desloratidine = enhances CNS depressant effect of tramadol	2- Medium Adherence		25	44	50	50
	IP	210	66	M	4724257		GERIATRIC	T2DM, appendix surgery	metformin 500 mg	pancreatitis, LL cellulitis, T2DM, COPD, Hyperthyroidism, parkinsonism, CVA	120/70	90	98			12		Admin: 1. inj lasix 1-0-0 20 mg (stopped) 2.inj pantop 1-0-0 40mg 0/c 3. tab montak lc 1-0-1 stopped 4. T dytor 1-0-0 10 mg stopped 5. T neo-mercazole 1-0-1 10 mg 6. T endometacin 1-0-1 25 mg stopped 7. cardipan 1-1-1 25k stopped 8. Tmetformin 1-0-1/2 2/500mg 9. t pramipexol 1/2-0-1/2 0.25mg 10. cap ecospirin av 0-0-1 75mg 11. gabapin NT 100+10mg 0-0-1 12. MDITiova	8	Dell: 1. tab. Cadipan 25k 1-1-1 2. cap. Ecospirin av 75/10mg 0-0-1 3. MDI tiova 4. tab. Isryl m 5. tab. Gabpin nt 100/10mg 0-0-1 6. tab. Neo mercazole 10mg 1-1-1 7. tab. Dytor 10mg 1-0-0 8. tab. Augmentin 625mg 1-1-1		8	8			2- Medium Adherence		56	50	69	56
	IP	32	66	F	4590630		SURGERY	T2DM, CKD, HTN, IHD	NIL	CKD stage 5,CAD-TVD. T2DM,HTN, anemia, hypothyroidism	130/80	79	98			18		Admin: 1. t clopivas 75mg stopped 2. t ecospirin 150 mg 3. t isolazine o/c 4. t tenglyn 20mg 5. t folvite 5mg 6. t thyronorm 12.5 mcg 7. t atorvastatin 20 mg 8. t taxim o 200 mg stop 9. t pantop 40 mg 10. metolar xr 25mg 11. inj erypro 4000 u 12. inj vancomycin 500mg 13. inj heparin 4000 14. neb duolin 1 resp 15. neb budesonide 1 respule 16 venusiamax lotion 17. t monteck LC 18 t clopidogrel 75 mg				7	6	1	1. ceftriaxone + heparin = ceftriaxone increases effect of heparin by anticoagulation	2- Medium Adherence		31	44	56	50
	IP	133	70	F	4738715		GERIATRIC	T2DM,TB,generalized weakness ,orthpenoea PND, chest pain	glycomet GP 4 forte 1-0-0	T2DM, HTN, LRTI, sepsis, old TB, Anemia, hypoalbunaemia , VIT D deficiency	150/80	100	98			14		Admin: 1. inj pan 40 1-0-0 2. inj perinorm 1-0-0 3. inj fluconazole 1-0-0 4. inj arachitol stat 6l 5. tab vit D3 1--0-0 60 K 6. tab shelcall HD 0-1-0 500 mg 7. inj emeset 1-1-1 4 mg 8. tab gabapin NT 0-0-1 110mg 9. tab albendazole stat 400 mg 10. inj encicarb stat 500 mg 11. syp cremaffin plus 15 ml 12. t cilacar 5mg 1-0-1 13 t glycomet GP2 2/500 mg 1-0-1 14 inj augmentin 1.2 1-1-1	15							2- Medium Adherence		44	44	50	56
	IP	253	67	M	2373263		GERIATRIC	HTN, T2DM, CKD, Asthama, BHP	lasix, xone	asteatotic eczema , AKI on CKD , UTI, T2DM ,BPH , vascular parkinsonism ,bronchial asthma	140/80	83	92			18		Admin: 1. inj hydrocortisone 100mg 2. inj xone 1gm 3. inj lasix 20 mg 4. y gliclazide 40 mg 5. t cilacar 5mg 6. cap ecospirin AV 75/10mg 7. t veltum 0.4 mg 8. t pyridium 200mg 9. venusia max lotion 10. eumosone m cream 11. inj meropenem 1gm stat 12. t pramipixol 0.25 mg 13. t nitrofurantion 100mg 14. t nexceto 5mg 15. oflox ear drops 16. t ebast 17. k z cream 18 t cetrizine 20 mg				5	5			2- Medium Adherence		38	31	56	44
	Ip	294	65	F	4158177		GERIATRIC	HTN , T2DM , CVA,	metformin 500mg, dytor 5mg . Metoprolol 25mg, t cilacar 10mg, atorva asp 10/150, pramipex er 0.375 mg.	CVA, calcified meningioma, T2DM, HTN, IHD, vascular parkinsonism hypothyroidism	150/70	51	97			16		Admin: 1. t metformin 500mg 2. tab dytor 5mg 3. t metoprolol 25 mg 4. tab cilacar 10mg 5. t atorva asp 10/150 mg 6. t pramipexol sr 0.375 mg 7. t tryptomer 10 mg 8. t thyronorm 12.5 mg 9. t aldactone 12.5 mg 10. tab. Lanoxine 0.25 mg 11. tab. ramipril 2.5mg 12. tab. amlong 5mg 13. tab. carvidiol 6.25mg 14. tab. pantop 40mg 15. tab. ecospirin 75mg 16. tab. donepezil 5mg	7	Admin: 1. tab lanxine 0.25 mg 2. t ramipil 2.5 mg 3. t amlong 5 mg 4. t carvidiol 6.25 mg 5. t pantop 40 mg 6. t ecospirin 75 mg 7. t donepezil 5mg		8	7	1	1.pantoprazole + digoxin = increases level of digoxin by increasing gastric pH	2- Medium Adherence		38	56	50	50
	IP	141	69	M	4743292		GERIATRIC	T2DM.HTN, CKD. TD	12	T2DM, HTN, giddiness , walking difficulty, IHD	130/80	77	98	RBS-330		11		Admin: 1. gabapin NT 400 mg 2. t atorva + clopidrogrel + asp 75/75/20 3. t pantop 40 mg 4. t torsemide+ sprinolactone 10+ 25 mg 5. t glimiprize + metformin 6. t sildenafil 20 mg 7. t metaprolol 25 mg 8. t vildagliptin + dapagliptin 9. cap myoril 4 mg 10. inj besolog 11. tab albendazole 400 mg				9	7	1	1. clopidogrel and aspirin + pantoprazole = decreases serum conc. Of active metabolite of clopidogrel	2 - Medium Adherence		38	38	50	50
	OP	166	74	M	3661341		GERIATRIC	T2DM, HTN,eyeSX	NIL	T2DM, neuropathy	110/70	78	98			7		Admin: 1. inj H mixtard 2. Glycomet 2/500 3. T dynaglipt M 20/500 4. inj arachitol 5. Novarapidcflexpen 10 U 6. tab enam 5mg 7. tab amytriptaline10 mg		Admin: 1. inj H mixtard 2. T dynaglipt M 20/500 3. Novarapidcflexpen 10 U 4. tab enam 5mg 5. tab amytriptaline10 mg		5	5			1 - Medium Adherence		38	44	56	50			4
	IP	238	76	M	4622505		GERIATRIC	T2DM, HTN, ERCP, stuntingdone	voglibose , amlodipine+atenolol 5/50, tab pantop, glymipride + metformin1/ 500	cholethiasis, sealed of gall baldder perforation , T2 DM , HTN	120/80	75	98	RBS 207		13		Admin: 1. t pantop 40 mg 2. T amlodipine+ atenolol 5/ 50 mg 3. t voglibose 0.2 mg 4. t glimipride + metformin 7/500mg 5. inj vit c 6. inj tramadol 50 mg 7. neb duolin 8. neb budecort 9. inj hydrocortisone 10. inj monocef 11. inj metrogly 500 mg 12. paracetamol 100ml 13. ultracet 375	8	Admin: 1. tab taxim o 200mg 2. tab pantop 40 mg 3. tab buscopan 10 mg 4. tab oroferxt 5. d protien 6. amlo+atenolol 7. tab glimip+ metformin 8. voglibose 0.2 mg		6	6			2- Medium Adherence		63	56	69	69
	IP	195	69	F	4717653		GERIATRIC	T2DM,HTN,CKD	INJ ZOLENDEONATE,INJ PANTOP,T.GABAPIN NT,T.ULTRACET,T.DULCOFLEX,T.LINAGLIPTIN	MULTIPLE MYCLOMA,SEVERE ROOT PAIN WITH VERTEBRAL OSTEOPOROSIS ,T2DM,SYSTEMIC HTN,UROSEPSIS ,MULTINODULAR GOITRE	110/60	92	96	RBS=133		13		Admin: 1.INJ pantop 40 mg 2. inj zolendronic acid 5mg 3.linagliptin 2.5mg 4. tab gabapin NT 5. ultracet 6. t sobosis 7. t dulcoflex 8. inj dexa 9. inj arachitol 10.vit D3 11. T norlox 12. syp duphalac 13. atorva tab 20 mg	12	Admin: 1. tab atorva 20 mg 2. tab gliclazide-SR 3. tab linagliptin 5mg 4. gapapin- MT 110 mg 5. tab sobosis 500mg 6. tab ultracet semi 7. tab augmentin 625 mg 8. tab pantop 40 9. tab dexa 4mg 10. vit d3 60k 11. ducoflex 12. syp dupulac		6	4	2	1. dexamethasone + disulifiran = disulfiran may enhances toxic effect of dexamethasone 2. tramadol+ gabapentin = gabapentin enhaces CNS depressant effect of tramadol	1- Medium Adherence		44	56	56	56
	IP	174	71	F	3845748		General medicine	T2DM,HTN,IHD	NIL	SEIZURE,HYPOCALEMIA,SYSTEMIC HTN,T2DM,IHD,COPD,PARKINSONISM	110/70	87	98			16		Dell: 1. tab. Ecospirin av 75/10mg 2. tab. Syndopa 110mg 3. tab. Nicardia retard 10mg 4. inj. Thiamine 200mg 5.inj. Meropenum 1gm 6. inj. Vancomycin 500mg 7. inj. Pan 40mg 8. inj. Levipil 1gm 9. inj. Dexa 4mg 10. neb budecort 11. neb duolin 12. tab. shelcal ct 13. inj. caretidl 0.5mg 14. inj. calcium carbonate 15 Tab. lasamide 100mg 16. tab. ultramag 200mg	5	Dell: 1. tab. Ecospirin av 75/10mg 2. tab. Syndopa 110mg 3. tab. Nicardia retard 10mg2. tab. shelcal ct 4 Tab. lasamide 100mg 5. tab. ultramag 200mg		6	6			3-low adherence		38	44	69	44
	IP	1	68	F	4726570		GERIATRIC	T2DM, CKD, HTN,COPD, breathlessness	NIL	IHD, T2DM, HTN , Hystectomy	170/100	92	97			11		Admin: 1. INJ lasix 20mg 1-0-0 2. inj Hydrocort 100mg 3. ducloflex supp 4. T moxonidine 0.3 mg 1-1-1 5. t isolazine 20mg 1-1-1 6. t prazopress XL 1-0-1 5mg 7. t dytor 0-1-0 8. t pantaprozole 1-0-0 40 mg 9. neb duolin 1-1-1 10 neb budecort 1-0-1 11. t albendazole 0-0-1 400 mg				6	6			2- Medium Adherence		38	56	69	50
	IP	103	76	M	4749759		GERIATRIC	copd, t2dm, sided chest pain, pedal edema. Generalized weakness	t glimipride + met 1/500 mg 1-0-1, tab adtrol plus ,	emphysema, anemia of chronic disease , T2DM	90/40	88	87	HBA1c 8		14		Admin: 1. t glimipride + metformin 1-0-0 2. atrol plus 1-0-0 stop 3. t doxyphyline 1/2-0-1/2 400mg 4. rota caps tioan0-0-1 5. forocort 0-0-1 200mcg 6. tab albendazole 400mg 7. tab dytor 5mg 8. tab pantop 40mg 9. tab ultracet semi 10. tab myroil 4mg 11. tab dytorplus 12. solesis 500mg 13. t hyponat 15mg 14. T metformin SR 500 mg				7	7			4- Low Adherence		31	44	69	56
	OP	223	66	F	38395029		GERIATRIC	knee joint pain. Headache, nausea and vomitting , phenophobia, photophobia	telmisartan 40mg , clorthalidone6.25mg	chronic daily headache - MTH, dysthymia, HTN. Dyslipidemia, newly detected T2DM, suspect glucoma	140/80	86	88	164		8		Admin: 1. tab.TRYPTOMER 25MG 0-0- 2.TAB.TRYPTOMER 0-0-1 3.TAB.NAXDOM 250MG 4.TAB .TELMISARTAN 40MG 5.CHLORTHALIDONE 6.25MG 6.TAB. ATORVASTATIN 20MG 7.TAB.SHELCAL CT 0-1-0 8.TAB. GLYCIPHAGE 850MG				6	6			1- Medium Adherence		50	50	75	63
	IP	301	50	F	4048026		General medicine	CKD, t2dm, IHD	TA	CKD stage 5D, T2DM, anemia, ischemic heart disease , sys HTN	98/60	96	245	17.5- lymphocytes (dec)		14		Admin: 1. venusia max lotion 2. tab levocetrizine 5mg 3. inj vintor 400 IU 4. tab nicardia retartd 20 mg 5. tab arkamine 100 mg 6. tab prazopress xl 5mg 7. tab storvas CV 75/ 20 8. tab ecospirin 75 mg 9. tab prolomet xl 50 mg 10. tab lasix 40 mg 11. tb shelcall HD 12. tab tenigliptin 20 mg 13. tab rantac 150 mg 14. tab folic acid 5 mg	8	Dell: 1. tab pantop 40 mg 2. tab nodosis 500 mg 3. tab cilacar 10 mg 4. tab arkamine 100 mg 5. tab metolal XL 25 mg 6. tab ecospirin AV 75/ 20 7. tab diapride 1 mg 8. tab teneglin 20 mg		6	5	1	1. clonidine + metoprolol = pharmacodynamic synergism	4- Low Adherence		38	38	75	50
	IP	191	72	M	4524844		GERIATRIC	giddiness, vomitting, pain in lower abdomen, sys HTN, epilepsy, TB , DM, BPH	amlong 5mg, tamsulisin 0.4mg, tab levoflox	CVA, vascular parkinsonism, anterior canal BPPV, anemia , HTN , VIT D , constipation	110/60	74	98			15		Admin: 1. tab amlong 5mg 2. tampaced 0.4mg 3. inj pantop 40 mg 4. inj emeset 40mg 5. inj forcan 200 mg 6. inj arachitol 6lk 7. syp cremaffin 8. vit D3 9. tab levoflox 500mg 10. ducoflex supp 11. ecospirin AV 75/ 10 12 tab pramipexol 0.25 13. tab vertin 16 mg 14. tab fluconazole 150 mg 15 . MVI + NS 20 + 500 ml	6	Dell: 1. tab pantop 40 mg 2. tab amlong 5 mg 3. tab ultracet 375 4. syp cremaffin 5. tab veltam plus 6. tab taxim 200mg		6	4	2	1. fluconazole + ondasetron = both increases QTc interval 2. levofloxacin + onadasetron = increases QTc interval	1- Medium Adherence		63	56	75	56
	OP	39	70	F	1442953		GERIATRIC	K/c/0 DM, HTN, abdominal pain , breathlessness	NIL	elective cholecystectomy	140/90	80	96			5		Admin: 1. tab tanflix 1-0-1 20 mg 2. tab pantop 40 1-0-0 3. human mixtrad 4. tab metformin 500mg 1-0-1 5. tab diclo 50mg 1-1-1				1	1			1- Medium Adherence		44	44	75	50
	OP/IP	188	66	M	3962520		GERIATRIC	lower limb itching, increase urine frequency, T2DM, dec memory , loss of consiousness, sexual dysfunction, burning miturition	isryl M1	T2DM . Scerosis , prostalitis	130/90	80	98	276		10		Admin: 1. tab ramihart 25 mg 2. t isryl M1 …... 3. t pregabalin 75 mg 4. t isryl M2 forte 5. cap dox s 6. t bact ointment 7. tab oreal 5mg 8. oliosoft lotion 9. tab tryptomer 10 mg 10. pantop 40 mg	9	Dell: 1. tab ramihart 25 mg 2. t pregabalin 75 mg 3. t isryl M2 forte 4. cap dox s 5. t bact ointment 6. tab oreal 5mg 7. oliosoft lotion 8. tab tryptomer 10 mg 9. pantop 40 mg		6	5	1	1. ramipril+ pregabalin = pharmacodynaic synergism	3- Low Adherence		50	56	69	75
	IP	196	69	F	3249736		General medicine	COPD,HTN, T2DM, psychiartic	tab doxollin, telmikind, glynase MP, teneglycin, shellcall 100mg, cyra 20mg	acute exacerbation of D1AD, mild COPD with pulmonary artery HTN, systemic HTN, chronic psycosis, respiratory alkalosis, hyponatremia , acute kidney injury ,	110/60	109	92			14		Admin: 1.Inj zone 10mg 2. neb ipravent 3. neb furosimide 4. cap cyra 5. tab sulpitac 10mg 6. tab telmikind 20mg 7. tab glynase MF 8. tab teneglyn 9. tab dytor 10. tab ecospirin AV 11. tab doxolin 400mg 12.tab Etilagin 0.25 13. tab tazor 10 mg 14. tab macpod CV	11	Admin: 1. augmentin 625 mg 2. tab doxolin 3. tab calaptin SR 120mg 4. ecospirin AV 150 5. tab tolvaptan 15mg 6. tab tazel 10 mg 7. tab zolpidem 10 mg 8. tab sulpiiitac 100mg 9 tab dytor 5mg 10 . Tab teneglin 11. cap cyrad 20/30		6	6			1- medium adherece		38	50	50	56
	OP	233	64	M	3200266		GERIATRIC	dizziness, headache, hernia, vertigo,pain in the RT lumbar iliac region, anemia , vagotomy syndrome, stroke	NIL	post GI vasactomy. Anemia mild, vertibular vertigo , T2DM	120/74	84	99			7		Admin: 1. pramipexol 0.375 2. clonezepam 0.25 3. fefol 4.neurobion forte 5. ivabradine 5mg 6. tab vertin 8 mg 7. tab syndopa	2	Dell: 1. tab. Syndopa 110mg 2. tab. Vertinod 48 mg		1	1			2 - Medium Adherence		63	94	72	63
	IP	34	74	F	4746313		GERIATRIC	T2DM, chest pain , dyspnoea, COPD, HTN, cough and expectoration	amlong 5mg, metformin 500mg	ACS-n stemi cadiogenic, T2DM, sys HTN , VaP, anemia	130/80	84	98			14			14	Dell: 1. enoxaparin 0.6ml 2. tab ecospirin 150 mg 3. tab clopidegrel 75 mg 4. inj pipercellin 4.5 gm 5. inj vancomycin 500 mg 6. tab aldactone 25 mg 7. inj pantop 40 mg 8. tab atorvastatin 40 mg 9.syp cremaffin 30 ml 10. tab ranozex 500 mg 11. tab cancor 1.25 mg 12 tab ramister 1.25 mg 13. tab glyciphage SR 500 mg 14.tab albendazole 400 mg		5	2			1 - Medium Adherence		31	38	50	44
	IP	158	70	F	4652125	137175	GERIATRIC	swelling the over the body , lower limb to ankle, breathlessness and abdominal distention and blurring of vision	lasix 40 mg, t nodosis 400mg , t shecall 500 mg , tab nefrosafe, syp duphalac	HTN, Hypothyroidism, anemia and CKD	150/80	68	98			23		Admin: 1. T tonact ASP 75/20 2. isolazine 20/37.5 3. carloc 6.25mg 4. tab arkamine 100mg 5. inj basalog 6. inj lasix 7. tab shelcall 500 8. tab nefrosafe 500/50 9. tab nodosis 500mg 10. syp duphalac 15ml 11. tab thyronorm 50mcg 12. tab carvidiol 6.25mg 13. inj piptaz 4.5g 14. neb salbutamol stopped 15. inj human actrapid stopped 16. inj calcium gluconate 17. k bind scht 18. hyposis tab 19. nicard…				8	8			6- Low Adherence		66	44	50	63
	b	180	64	M	4706063		geriatric	difficulty in walking, T2DM, HTN, backpain headache	atorva, tenglyn m 500mg, tab zoryl mv 2/10, citicoline sodium 500mg, tab stamlo 5mg, tab tamin, tab betahistine 16 mg , tab neurocel , tab rabium dsr	CVA, pansensory axomal polyneuropathy, T2DM, HTN	130/90	66	97	71 , HBA1C - 7.1		18		Dell: 1. inj. Pantop 40mg 2. inj. Dexona 5mg 3. tab. Citicoline 500mg 4. tab. Stamlo 5mg 5. tab. Teneliglipliptine + metformine 2+ 500mg 6. tab. Atorvastatin + asprin 75/ 10mg 7.tab. Thiamine 100mg 8. tab. Glipiride + metformine + viglibose + 2+ 500+ 0.3mg 9. tab. gabapin nt 100/10mg 10. inj. methylpred 500mg 11. tab. aspirin 150mg 12. tab. dulcolax 13. tab. clopidogrel 75mg 14. inj. predmet 40mg…	9	Dell: 1. tab. Stamlo 5mg 2. tab. Teneliptin + metformine 2/500mg 3. tab. Glimipride + metformne + voglibose 2/500/0.3 mg 4. tab. Aspirin 150mg 5. tab. Thiamine 100mg 6. tab . Fluconazole 150mg 7. candid muth paint 8.tab . Pantop 40mg 9. tab. dulcolax 5mg		7	6	1	1. fluconazole + clopidogrel = decreases effect of clopidogrel by affecting hepatic enzyme metabolism	2-Medium Adherence		44	44	75	56
	ip	124	80	M	4734696		geriatric	Generalised weaknes, HTN, difficulty in walking, ckd, COPD, tremor of ul4CC, cough	t.dytor 10mg, t.atorvastatin 10mg, tezoleforte 500mg, t.vertin 0.4mg, t.ethollin SR, t.clopitogril 75mg	CKD, Systemic hypertension, COPD, Type2RF Respiratory acidosis, anemia, prostatomegaly	130/80	86	96			17		Admin: 1. inj pipzo 4.5g 2. dexa 6mg 3. inj pantop 40mg i4. inj emeset 4mg 5. syp cremaffin plus 15ml 6. t. atorvastatin 10mg 7. T tamdura 0.405mg 8. t dexa 4mg 9. neb ipravent 10. neb budecort 11. inj architol 6lakh 12. vitamin d3 60k 13. t. syndopa110mg 14. t. aldactone 12.5mg 15. t. nodosis 500 16. t.nefrosave forte 17. phamipexol 0.25mg				6	6			1 - Medium Adherence		56	56	19	56
	Ip	68	71	F	4595986		Geriatric	dizziness, headache, hernia, vertigo,pain in the RT lumbar iliac region, anemia , vagotomy syndrome, stroke	T. cilacar 10mg, Arkamin 100mg, nitratag SR100MG, SHELCAL 500MG, T. Pantop40mg	Acute gout, Acute CKD, systemic HTN, Anaemia of chronic disease	130/60	82	98			20		Dell: 1. tab. Cilacar 10mg 1-0-0 2. tab. Clonidine 100mg 0-0-1 3. dextrose with insulin 1-0-1 4. calcium gluconate 5. neb. Duolin 1-0- 6. inj. Hydrocort 100mg 7.inj. Pn 40mg 1-0-0 8. inj. Emeset 4mg 1-0-0 9. tab. Febuset 80mg 0-0-1 10. k bind sachet 1-1-1 11. neb. asthalin 1-1-11 12. inj. perinorm 1-1-1 13. tab. amoxclav 625mg 1-0-1 14. sodium chloride 1-1-15. tab. nodosis 500mg 2-2-2 16. tab. ne…	12	Dell: 1. tab. Cilacar 10mg 1-0-0 2. tab. Clonidine 100mg 0-0-1 3. dextrose with insulin 1-0-1 4. calcium gluconate 5. neb. Duolin 1-0- 6. inj. Hydrocort 100mg 7.inj. Pn 40mg 1-0-0 8. inj. Emeset 4mg 1-0-0 9. tab. Febuset 80mg 0-0-1 10. k bind sachet 1-1-1 11. neb. asthalin 1-1-11 12. inj. perinorm 1-1-1		9	9			4-low adherence		44	38	69	44
	Ip	203	81	F	4735863	u	GERIATRIC	Acute CVA, T2DM, SYSTEMIC HTN,	NIL	Recurrent CVA, AKI, Pneumonia, iron difficiency anaemia, systemic HTN, T2DM,	110/70	75	96			19		Admin: 1. T. ECOSPIRIN 75MG 2. T. ATORVA 20MG 3. INJ PIPTAZ 4.5MG 4. INJ VANCOMYCIN 5. NEB MUC OMIX 6. T. NICARDIA R 10MG 7. INJ AROVAN 30MG 8. INJ STORCIT 500MG 9. INJ MANNITOL 50ML 10. INJ HUMAN HUMAN ACTRAPID 11. SYP LACTULOSE 15ML 12. T. LEVIPIL 500MG 13. INJ DEXAMETHASONE 4MG 14. INJ XONE 1G 15. IN PANTOP40MG[STOPPED] 16. T. AMLONG 5MG 17. NEB DUOLIN 18. NEB BUECORT 19. XONE SB 1.5G[STOPPED]				8	7	1	1. nifedipine + amlodipine = decreases level of clopidogrel by affecting hepatic enzyme metabolism	2- Medium Adherence		38	50	69	56
	OP	178	70	M	4148597		GERIATRIC	abdominal pain, vomitting , difficulty in breathing , chest pain, palpitation , dysnea	inj lasix 40mg, O2, acetic fluid analysis, syp duphalac	acute exitation of COPD, T2 respiratory failure, CKD	140/80	72	99			5		Dell: 1. bio d max 20 g 2. inj.cefazone 1.725g 3.tab. etorva er 40mg 4. tab. Pantop 40mg 5. inj. Dynapar 75mg	3	Dell: 1. tab. Etova er 1-0-1 2. tab. Pan 40mg 1-0-0 3. tab. Bio d3 max		3	3	1	1. spironolactone + potassium chloride = increases serum potassium	1. Medium Adherence		44	56	50	63
	IP	115	70	M	3827279		GERIATRIC	LRTI, UTI, T2DM, parkinsonism, schemic dilated cardiomyopathy , IHD	tab nexito 10 mg, syndopa 40mg, tab clopitorva 10 mg , tab quetipin 25 mg, tab gabapin NT 400 mg , tab clonatril 0.25mg, tab veltam plus 0.4 mg	T2DM, UTI, BPH, parkinsonism, IHD, depressive disorder	120/70	116	96	404, HBA1C 16.3		20		Admin: 1. syndopa 110 mg 2. veltam plus 3. tab gabapin MT 4. tab clonotril 0.25 5. tab quitipin 25mg 6. tab nexito 7. tab clopitorva 75/10 mg 8. cremaffin 9. k bind sachet 10. duolin 11. azee 500 mg 12. tab musinac 600 mg 13.tab serenace 5mg 14. tab nitrax 100 mg 15. tab dytor 5mg 16. tab ivabride 5 mg 17 tab nebistar 2.5 mg 18. tab clinda 600 mg 19. tab pramipexole 0.25 mg 20. tab pantop 40 mg	11	Admin: 1. inj mixtard 30/70 2. tab clopitorva 75/10 3. tab syndopa 110 mg 4. tab pramipexole 0.25 mg 5. tab gabapin MT 110 mg 6. tab quitipin 25 mg 7. tab dytor 5mg 8. tab nebistar 2.5 mg 9. tab ivabride 5mg 10 . Tab pan d 11. syp cremaffin plus		9	4	5	1.escitalopram + quetiapine =increases toxicity of quetiapine by QTc interval 2.haloperidol + pramipexole =pharmacodynamic antagonism 3.quetiapine + pramipexole =pharmacodynamic antagonism 4. quetiapine + levodopa = pharmacodynamic antgonism 5.haloperidol + ivabradine= increases level of ivabradine by affecting hepatic enzyme metabolism	2-Medium Adherence		44	44	56	56
	IP	198	64	M	4250270		GERIATRIC	T2DM, COPD, generalised weakness, heart failure with low EF , pedal edema	Dynaglim M1 500 mg , MDI duolin, losartan 25 mg, tab dytor , aldactone, pantop	COPD , type 1 RF , CHF, mild CAD, dilated RA/RV moderate TR/PAH	130/80	75	94	HBA1C -16.5		11		Admin: 1.inj clexane OD 0.6cc 2.tab Gabapin NT 0-0-1 110 mg 3. inj lasix 1-0-1-0 4. cap ecospirin AV 75/20 -0-0-1 5. tab tadalafil 0-0-1 6. tab pantop 40 mg 7. inj zone 1-0-1 1 gm (stopped) 8. inj HCT 1-1-1-1 50.. 9. neb duolin 1-1-1 10. neb budecort 1-1-1 11. tab predmet 16 mg	6	Admin: 1. MDI duolin 200 mcg 1-0-1 2. tab ecospirin AV 75/20 0-1-0 3. tab losartan 25 mg 1-0-0 4. tab dytor 10 mg 1-0-0 5. tab aldactone 10.5 6. tab pantop 40 mg 1-0-0		8	7	1	1. ceftriaxone + heparin =increases level of heparin by anticoagulation	1- Medium Adherence		31	38	75	44
	IP	127	62	F	4629133		GERIATRIC	CKD stage 5 D, T2DM, HTN, cataract, weakness	folic acid, becosules, tab shecall 500 mg, tab gabapin NT , tab cilacar 10 mg , lasix 40 mg , gliclazide 80 mg	CKD stage 5 , cataract, sys HTN, anemia , LRTi, T2DM , sepsis with hyponetremia	170/90	80	98	266		12		Admin: 1. inj iron sucrose o/m 20 mg in 100ml NS 2. inj erypro o/w 4000u 3. inj lasix 40 mg 4. tab linagliptin 1-0-0 5mg 5. tab reclide MR 1-0-0 30 mg 6. tab gabapin NT 0-0-1 7. laxcitol 0.25 mg 8. T shelcall 1-0-1 9. pantop 40 mg 10. besocules 0-1-0 11. tab folic acid 1-0-0 5mg 12. inj heparin 5000 u	12	Admin: 1. inj erypro 4000u/s 2. inj iron sucrose 3. inj vancomycin 500 mg 4. tab folic acid 5 mg 5. cap becosules 6. tab shelcal 500 mg 7. tab gabapin NT 8. tab lasix 40 mg 9. tab cilacar 10 mg 10. tab prazocin 11. cap mecona forte 12. tab PCT 500 mg		3	3			1- Medium Adherence		56	50	50	56
	IP	293	65	M	4707274		GERIATRIC	K/c/o DM,HTN, swelling of both limbs , sleep disturbance , elephantiasis , epilepsy , left cataract, sleep disturbance ,ACD	telmisartan and amlodipine	CKD stage 5 , sys HTN, T2DM , anemia of chronic disease , hyperkalemia , uropsis,	150/70	99	98			16		Admin: 1.inj erypro 4000(stopped) 2. tab arkamine 100 mcg 3. tab hypophos 667 mg 4. inj lasix 40 mg ( stopped ) 5. inj pantop 40 mg 6. tab cilacar 10 mg stopped 7. tab alphad 3 0.25 mg(stopped) 8. tab nicardia retard 10 mg 9. syp lactose 15mg 10. inj piptaz 4 gm stat / stopped 11. tab azee 250 mg stopped 12. inj epo 4000 13. tab banocid forte 14. inj emeset 14. tab fluconazole 150 mg 15. cefuzact…	15	Admin: 1.inj erypro 4000 2. tab arkamine 100 mcg 3. tab hypophos 667 mg 4. inj lasix 40 mg 5. inj pantop 40 mg 6. tab alphad 3 0.25 mg 7. tab nicardia retard 10 mg 8. syp lactose 15mg 9.becosules capsule 10. inj epo 4000 11. tab glyciphage 12 inj iron sucrose 200mg 13. tab folvate 14. cefuzact 500 mg 15. tab glicazide SR30 mg		6	4	2	1. azithromycin + ondasetron = both increase QQTc interval 2. fluconazole + ondasetron = both increases QTc interval	1- Medium Adherence		56	56	56	69
	IP	106	64	M	3370389		GERIATRIC	HCC, IHD, CKD, T2DM , jounalised weakness and breathlessness , fever with chill and rigor	lenvatinib, , clopilet 75/ 150, tab glimistar , tab atorva , t dytor, t. folinext	fever 2 degree LRTI, HCC new lesion , CLD , IHD, PTCA, T2DM and cataract surgery , chonic liver disease	100/60	85	97	337 , HbA1c 8.7		14		Admin: 1. inj zone 1-0-1 1gm 2. inj hydrocort 100mg 3. tab AtoZ gold 20 mg 0-0-1 4. tab dytor 1-1/2-0 5. prolomet xl 1-0-0 25 mg 6. inj pantop 40 mg 7. tab isolazine 1/2-0-1/2 8. neb duolin 1-1-1 9. tab dolo sos 650 mg 10.diclogel 1-1-1 11. HCC on lenvatinib for 3 days stopped OHA due to hypoglycemia 12. tab ultracet semi 1-1-1 13. tab azee 500 mg 14. tab dexa 4 mg 1-0-0	17	Admin: 1. tab clopilet A75/75 2. T atorva 40 mg 3. pantocid 40 4. prolomet xl 5. dytor plus ls 6. t kcor 7. t glycomet sr 500 8. tab surafanyl 9. tab telecast 10. syp arodil 11. syp resvas 13. syp aristozyme 14. B protien powder 15. tab zincovit 16. tab darolac 17. tab augmentin 625		5	5			1- Medium Adherence		50	44	50	56
	IP	51	72	F	4742326		GERIATRIC	Chest pain, dyspnoea, orthopnea, ihd, T2DM, SYS HTN	T. cilacar10mg, T.Lasose h 50mg, t.montair FX, T.storvas cv	Ischemic heart disease, CHB, Effert in tolerance, CAD, PTCA, Adequate LV systolic function, T2DM, SYST HTN, COPD	140/80	96	99	HB-10.6, POT-3.7		18		Admin: 1. T. ECOSPIRIN 150MG 2. CAP. STORVA GOLD 0-0-1 10MG 3.T. PAN 1-0-0 40MG 4. T. RANPZEX 1-0-1 500MG 5. T.IVABRAD 5MG 6. T. DILZEM1-1-1 30MG 7. T. DYTOR PLUS1/2-0-0 8. DPT AIRZ-FD 1-0-1 9. INJ HUMAN ACTRAPID 10. NEB DUOLIN 11. NEB BUDECORT 12. INJ HYDROCORTISONE 1-1-1 100MG 12. T.T ELEKART-F 0-0-1 13. METFORMIN 500MG 14. IVF 15. T. VILDAGLIPTIN+METFORMIN 16. SYP POTKLOR 17. INJ XONE 18. T. T…	10	Admin: 1. CAP. STORVA GOLD 2. T. RANOZEX 500MG 3. T. PAN 40MG 4. T. DILZEM 30MG1-1-1 5. T. DYTOR PLUS 10MG 6. T. JALRA-M 50/500 7. T. TAXIM 200MG 8. MDI FORACART 200MG 9. MDI TIOVA 10. RVT MINI SPACER		10	5	5	1.ranolazine + metformine = increases effect of metformine by decreasing elimination 2.diltiazem + ivabradine = increases level ivabradine by affecting hepatic enzyme metabolism 3.hydrocortisone + ranolazine =decreases level of ranolazine by affecting hepatic enzyme metabolism 4.ditiazem + budesonide =increases level of budesonide by affecting hepatic enzyme metabolism 5.budesonide + spironolacto…	2-Medium Adherence		38	44	69	44
	IP	281	63	F	4695199		GERIATRIC	t2dm, syst htn, wound over right foot, right diabetic foot,	T. Metformin 500mg	diabetic mellitus, lower limb necrotisine, systemic HTN	120/100	85	98	HBA1c-8.4		16		Admin: 1. INJ AUGMENTIN 1-1-1 1.25MG 2. T. RABIMOR 1-0-1 20MG 3. T.LIMCEE 0-1-0 4. T.BC 5.D PROTEIN POWDER 6. T. GLYCIPHAGE SR 7. T. GLUCONORM 1-0-0 8. T. AMLONG 9. T. METFORMIN SR 1-0-0 500MG 10. T. PAN 1-0-0 40MG 11. CHYMORAL FORTE DS 1-1-1 12. INJMONOCEF 1-0-1 13. T. ULTRACET1-1-1 14. SYP CREMAFFIN 10ML 15. NS 16. RL INJ TRAMADOL 1-1-1 100ML	9	Admin: 1. T. LIMCEE 500MG 2. CAP. BC 1-0-0 3. T.DYTOR 4 . ATORVASTATIN 10MG 5. D PROTEIN POWDER 6. OROFER XT 7. T. AMLONG 2.5MG 8.T. GLUCONORM 9. T. GLUCIPHAGE SR		3	3			1-Medium Adherence		44	56	50	56
	IP	88	80	M	4716046		GERIATRIC	T2DM, HTN, lumbar spondylosis, COPD, BPH, fever cough . Breathlessness	budosinide MDI	acute exitation of COPD, IHD- CAD, T2DM, HTN, BPH . Lumbar spondylosis	150/80	80	97	HBA1C 7.6		21		Dell: 1. inj zone 1gm 2. inj hydrocort 100mg 3. pantop 40 mg 4. tab gabapin NT 100/10 5. MDI duolin 250 mcg 6. MDI budecort 200mg 7. tab glimipride 1 mg 8. tab metformin 500mg 9. tab ecospirin 75 mg 10. tab clopilet 75 mg 11. tab telma 40 mg 12. tab veltum 0.4 mg 13. tab clorthalidone 12.5 mg 14 tab atorva 10 mg 15. tab shelcall 500 mg 16. tab voglibose 0.2 mg 17 . tab ultracet 18 syp cremaffin p…	22	Admin: 1. amoxiclav 625 mg 2. predmet 16mg 3. pantop 40 mg 4. tab gabapin NT 100/10 5. MDI duolin 250 mcg 6. MDI budecort 200mg 7. tab glimipride 1 mg 8. tab sporolac 9. tab ecospirin 75 mg 10. tab clopilet 75 mg 11. tab telma 40 mg 12. tab veltum 0.4 mg 13. tab clorthalidone 12.5 mg 14 tab atorva 10 mg 15. tab shelcall 500 mg 16. tab voglibose 0.2 mg 17 . tab ultracet 18 syp cremaffin plus 15 ml…		6	4	2	1. tramadol + gabapentin = enhances CNS deprassant effect of tramadol 2. clopidogrel + pantoprazole = decreases serum conc. Of active metabolite of clopidogrel	1- Medium Adherence		44	44	50	63
	IP	170	71	F	4595986		GERIATRIC	CKD, HTN, fever, pain on the left toe, muscle spasm	cilacar 10 mg , arkamin 100 mg, nitratagsr 100 mg , shelcall HD 500mg , tab pantop 40 mg	acute gout , acute on ckd , HTN , anemia of chronic disease	110/80	86	98			10		Admin: 1. inj pipzo 2.25mg 2. tab paracetamol 500 mg 3. tab tramadol 25mg 4. tab orofax T 80 mg 5. tab febuxostat 6. inj deponadrol 80 mg 7. inj pantop 8. tab wysalone 5mg 9. tab ultracet 10. tab colchicine	10	Admin: . inj pipzo 2.25mg 2. tab paracetamol 500 mg 3. tab tramadol 25mg 4. tab orofax T 80 mg 5. tab febuxostat 6. inj deponadrol 80 mg 7. tab pantop 8. tab wysalone 5mg 9. tab ultracet 10. tab colchicine		NIL				1 - Medium Adherence		31	31	50	44
	IP	2	65	F	3203946		GERIATRIC	right eye catarct, old PTB , abdominal pain , breathlessnss, ESRD on MHD , parkinson disease , T2DM	cilacar , tab arkamin , tab shelcall, tab folvite	CKD on MHD, HTN. T2DM, CA breast disease old pulmonary TB	160/70	86	98			21		Admin: 1.tab cilacar 10mg 2. tab tamoxafen 10 mg 3. tab arkamin 100 mg 4. tab shelcall 500 mg 5. tab lasecto 0.25 6. cap becosules 7. tab folivis 5mg 8. T laufoe 40mg 9. tab syndorus VS 120 mg 9. tab gabapin 100 mg 10. forcort inhaler 200 11. inj carnitor 1 ml 12. inj erypro 4000 13. tab letrozole 2.5mg 14. tab buscogast 10mg 15. inj augmentin 1.2 gm 16. neb asthalin 1 puff 17. syp cremaffin 15ml…	5	Admin: 1. tab cilacar 10 mg 2. tab tamoxifen 10 mg 3. tab arkamin 100 mg 4. tab shelcall 500 mg 5. tab becosules		4	4			4- Low Adherence		31	31	50	44
	IP	133	61	F	4701159		General medicine	abdominal distention, decrease in urine output, burning micturition, T2DM, bronchial asthma, HTN	metformin, tab amlodipine + atenolol , tab aspirin	T2DM, HTN, BA , abdominal distention, cough with expectorant , pedal edema	120/90	85	99			30		Admin: 1. MDI tiova 120 mg 2. tab ivabradine 2.5 mg 3. tab dytor 50 mg 4. tab losartan 25 mg 5. inj hydrocort 50 mg 6. tab pan 40 mg 7. tab atorva 40 mg 8. syp lactose 15 ml 9. neb asthalin 10. neb ipravnt 11. MDI furocort 400mg 12. MDI budecort 2 puff 13. tab rifagut 550 mg ---------------------- 14. MDI duolin 2 puff ------------------------ 15. inj cholistine 2millions s 16. inj teicoplanin 40…	10	Admin: 1. MDI tiova 9mcg 0-1-0 2. MDI forocart 400mcg 1-0-1 3. tab. Ecospirin AV 75/20 0-0-1 4. tab. Ivabradine 5mg 1-0-0 5. cap. Omeprazole 20mg 1-0-0 6. Dytor plus 1/2-0-0 7. tab. Metformin SR 500MG 0-0-1 8. Tab. Livogen 0-1-0 9. tab. Optineuron 0-0-1 10. syp lactulose 15ml		6		6	1. calcium gluconate + gentamycin = pharmacodynamic synergism 2. torsemide + gentamycin = pharmacodynamic synergism 3. calcium gluconate + doxycycline = either decreases level of oher by inhibition of GI absorption 4. ceftriaxone + heparin = ceftriaxone increases level of heparin by anticoagulation 5. piperacillin + heparin = piperacillin increases level of heparin by anticoagulation 6. doxycycli…	2- Medium Adherence		38	38	50	50
	IP	93	67	M	4508304		Geriatric	chest pain, dyspnoea, breathlesness, IHD, T2DM, SYST HTN,	NIL	Ischemic heart disease, ACS-NSTEM, PTCA with stents to LAD LCX and systolic function, adequate systolic function, t2dm, syst HTN, COPD	130/90	82	94			10		Admin: 1. Clopivas AP 0-0-1 75/75 2. T. Storvas 0-0-1 400mg 3. t. ranozex 4. inj.human actrapid 5. t. pan 40mg 6. t. cilacar 10mg 7. IVF NE 8. T. Ramistar h 1-0-0 9. t. gluconorm g2 10. t. ultracet 1-0-1	12	Admin: 1. clopivas A [75/75MG] 2. T. Storvas 40mg 0-0-1 3. t. ranozex 500mg 1-0-1 4. t. pan 40mg 1-0-0 5. t. cilacar 10mg 1-0-1 6. t. ramistar [2.5/2.5]mg 7. t. glucomorm g2 1-0-0 8. MDI forglyn 1-0-1 9. t. doxovent 400mg 10. t. montair fx 0-0-1 11. t. ultracet 1-0-1 12. TRP GEL		5	4	1	1. ranolazine + metformine = ranolazine increases effect of metformine by decreasing elimination	1- Medium Adherence		44	31	35	69
	IP	244	79	M	4511403		n	edema on both upper and lower limb , scrotal swelling, breathing difficulty, T2DM , sys HTN .	tab metformin SR 500mg , telmisartan20 mg 1-0-0, t librium10mg 0-0-1, t qutipin 50 mg , tab ecospirin 50mg, H actrapid	gangerene on right toe, PVD since 1 year, uncontrolled T2DM, HTN	120/80	84	98	HBA1C 8.6, 233		16		Admin: 1. metformin SR 500MG 2. ECOSPIRIN AV 75/20 3. Quitipin 50mg 4. cap. Linezold 600mg 5. tab. Telmisartan 20mg 6. glimepride+metformin 1+500mg 7. tab. Pantop 40mg 8. tab. Nodosis 500mg 9. tab. Librium 10mg 10. syp cremaffin 15ml 11. cefraxone 1gm 12. inj. tremadol 50gm 13. inj pantop 40mg 14. inj. PCT 1gm 15. inj. piptaz 4.5gm 16. inj human actrapid	12	Admin: . tab. Linezolid 600mg 2. tab. Telmisartan 20mg 3. tab. Glimipride+ metformion 4. tab metformin SR 5. Cap. Ecospirin AV 75/20 6. TAB. Quitipin 500mg 7. cap. Darolac 1-0-1 8. thiamine 100mg 9. tab. Nodosis 500mg 10. tab. Librium 100mg 11. syp cremaffin 15ml 12. pan 40 mg 1-0-0						1-Medium Adherence		50	44	75	38
	IP	194	73	M	4759182		Geriatric	chest pain, dyspnoea, palpitation, orthopnoea, giddiness, T2DM, ckd, HTN	Ischemic heart disease, PTCA TO LAD, RCA, ACS-NSTEMI, CAD-DVD		130/80	94	98			15		Admin: 1. T. Ecospirin 150m 2. atocar 40mg 3. inj. Heparin 4000 4. t. pantop 5. t.glimet 1mg 6. t. clopivas 75mg 7. t. isolzine 8. syp cheston 5ml 9. TRP GEL 10. Dytor 5mg 11. t. allegra 180mg 12. augmentin 625mg 13. t. nac 600mg 14. nefrosave forte 650mg 15. tab. dolo	10	Admin: 1. tab. Ecospirin 150mg 2. tab. Atocor40mg 3. inj. Heparin 4000 4. tab pantop 5. tab. Clopivas 75mg 6. tab dytor 5mg 7. syp . Cheston LS 8. TRP GEL 9. Tab. Glimy 1mg 10. tab. Isolazine		6	6			3- low adhernce		94	75	75	63
	op	142	65	M	2751084		Geraiatric	Headache, giddiness, spinning sensation, disc surgery, HTN, loss of balance	NIL	Accelerated HTN, Acute infact in upper medulla,multiple tiny acute infact in left cerebellum	170/100	85	97			6		Admin: 1. tab. Amoldipine 10mg 2. tab. Losartan 50mg 3. cap. Aspirin+atorvastatin 4. tab. Ranitidin 5. T. VITD3 6. Tab. Metformin	4	Admin: 1. Tab. Storvas 20mg 2. Tab. Clopivas 75/75mg 3. Tab. Calcitab 500mg 4. Cap. AtoZ		4	4			1-Medium Adherence		63	44	44	30
	IP	53	65	M	4682349		Geriatric	T2DM, IHD, HTN, Hypothyrodsim, CKD, IHD,	Thyronorm 50mg	Acute exacerbation of copd, viral pneumonia, delirium, AF with CVR, T2DM,HTN, Hypothyrodism, anxiety disorder	180/90	81	99			20		Admin: 1. inj meropenem 500mg 2. inj. Pantop 40mg 3. t. clopilet 75/75mg 4. t. atorvastatin 40mg 5. t. nicardia 10mg 6. t. arkamin 10mg 7. t. thyronorm 50mg 8. t. serenace 1.5mg 9. t. pramipexol 0.25mg 10. syp duphalac 15ml 11. t. flucanozole 150 mg 12. t. thiamine 100mg 13. t. diltezam30mg 14. t. isolazine 15. MDI budecort 16. MDI tiova 17. t. quitipine12.5mg 18. t.clopidogryl 19. t. haloperidol…	13	Admin: 1. MDI tiova 2. tab. Thyronorm 50mg 3. tab atorva 20mg 4. tab. Lasix 40mg 5. tab. Isolazine 6. tab. Metolar xl 5mg 7. pramipexol 6.25mg 8. tab. Serenace 1.5mg 9. tab. Thiamine 100mg 10. tab. nifftran 100mg 11. tab. Augmentin 625mg 12. tab. pantop 40mg 13. syp duphalac		5		5	1. fluconazole + haloperidol = both increases QTc interval 2. fluconazole + clopidogrel = fluconazole decreases effect of clopidogrel by affecting hepatic enzyme metabolism 3. haloperidol + pramipexole = pharmacodynamic synergism 4. quetiapine + pramipexole = pharmacodynamic synergism 5. clonidine + diltiazem = bradycardia	6- Low Adherence		31	38	44	50
	IP	193	64	M	4740007		Gereiatric	pain in the left foot, periperal angiogram of left lower limb	tab taxim 200mg,TAB STILOZ 650MG, tab ecospirin AV,	Chronic limb eschemia	120/80	82	97			10		Admin: 1. tab. Taxim 100mg 2. tab. Ecospirin 75mg 3. tab. Stiloz 100mg 4. tab. Dolo 650mg 5. tab. Trental 400mg 6. tab. Rantac 150mg 7. tab. Zolfresh 10mg 8. tab. Pregabid mnt 9. tab . Clindamycin 300mg 10. NS 500ML	4	Admin: 1. TAB. Ecospirin 75/70 2. tab. Striloz 150mg 3. tab. Trental 400mg 4. rantac 150mg		4	3	1	1. zolpidem + pregabalin =pregabalin enhances CNS depresssant effect of zolpidem	1- Medium Adherence		38	50	69	56
	IP	14	76	M	4737632		Geriatric	Generalised itching on body, generalized edema, HTN, psoriasis, CKD, Itchy scaly lessions	tab. Atorax 10mg	Exfoliative dermatatis, lower limb weaknes, IHD, AKI, Hypokalemia, anemia, vitD Difficiency	80/50	86	97			10		Admin: 1. MVI 500ML 2. NS 500ML 3. cap A TO Z 4. Tab. Vit D3 5. tab. Pramipexol 0.25mg 6. tab. Ecospirin AV 75/10 7. TAB. Aldactone 25mg 8. syp potklor 15ml 9. 10NS+40meqKCL 10. Tab. Midodinel	6	Admin: 1. cap ecospirin AV 75/10MG 2. Tab aldactone 3. tab. Pramipexole 0.25mg 4. tab. Nodosis 500mg 5. A TO Z 6. TAB. VITD3 60K		3	2	1	1. spironolactone + potassium chloride = bothincreases serum potassium	1-Medium Adherence		50	56	56	50
	OP	277	77	M	1385162		Geriatric	k/c/o DM, HTN, edema on face and lips and hypokalaemia , hyponetremia	NIL	multiple bees string, rhabdomyolysis, AKT, mycardiatitis	170/80	110	98						8	Admin: 1. lacryl eye ointment 2. I-dew D5 eye drops 3. moxyfloxacin + dexamethasone eye drops 4. serenace 5mg 5. tab nicardia 10mg 6. tab wysolone 5 mg 7. tab pantop 40 mg 8. inj mixtard		1	1			1- Medium Adherence		50	38	69	50
	ip	142	67	F	4752406	o	Geriatric	T2DM, HTN, Headache, Giddiness, blurring of vision, hypothyrodism	t. thyronorm50mcg, glimtan M2, t. amlodipine 10mg, T. aspirin, T. Tanglyptin 200mg, T. Atosky-A 2-75MG	Central vestibular migrane, T2DM, HTN, Dyspepsia, hypothyrodism, constipation, AKT, Iron difficiency anaemia, hyperkalemia	140/70	88	97			20		Admin: 1.t.ecosspirin av75/10mg 2. t.gabapin nt 100/10 3.t.glimi+metformin 2/500 4.t. tenigliptin 20 mg 5.t.tapagliftozin 10mg 6.c.reniciylin av 7.t.thyronorm 8.syp cremaffin 9.t.sibellium 10mg 10. t.vitamin d3 11.t.pantop 40mg 12.t. livogen 13.t.albendazole 14.nepafenac eye drop 15.t.prucalopride 2mg 16.t.naxdom 17.t.amlodipine 18. t. ultracet 19. t. dulcoflax 25mg 20. inj. arachitol	17	Admin: 1.t.ecosspirin av75/10mg 2. t.gabapin nt 100/10 3.t.glimi+metformin 2/500 4.t. tenigliptin 20 mg 5.t.tapagliftozin 10mg 6.c.reniciylin av 7.t.thyronorm 8.syp cremaffin 9.t.sibellium 10mg 10. t.vitamin d3 11.t.pantop 40mg 12.t. livogen 13.t.albendazole 14.nepafenac eye drop 15.t.prucalopride 2mg 16.t.naxdom 17.t.amlodipine		6	5	1	1. tramadol + gabapentin = gabapentin increases CNS depressant effect of tramadol	1-Medium Adherence		56	56	56	69
	IP	141	74	M	4747243		Geriatric	CLD-nom alcoholic, pedal edema, HTN, Periperal neuropathy, Breathlesnes, trauma, pain on edem asite	T. telmikind 45/25, T. Dytor 20mg	CLD-non alcholic, pedal edema, sys HTN, Periperal neuropathy, non healing value of R	140/80	66	97			10		Admin: 1. Inj lasix 40mg 2. inj linezolid 60d0mg 3. inj. Arachitol 4. t. banocide 100mg 5. vit D3 6. t. Jointace DN 7. T. Ultracet 8. t. omez 20mg 9. t. bioD3 10. Diclo gel 10mg	8	Admin: 1. HPE kit 2. t. amoxycillin 250mg 3. t. metoclopromide 10mg 4. cap. Omez 20mg 5. t. telmikind beta 6. t. dytor 20mg 7. t. ultracet semi 8. syp cremaffin plus 15ml		3	2	1	1. tramadol + linezolid = linezolid enhances serotonergic effect of tramadol , which results in serotonin syndrome	2-Medium Adherence		50	56	81	56
	IP	255	72	M	4727308		Geriatric	Throat pain, hyponephrosis, with pelvis calculi	xylomist, syp ascoril	carcinoma ppw with renal calculi	140/80	94				9		Admin: 1. T. Rantac 150mg 2. t. ultracet 3. inj. Monocef 1gm 4. inj emeset 4mg 5. t. taxim 200mg 6. t. pan 40mg 7. t. montair lc 6mg 8. syp ascoril 9. xylomiist+nasal drops	6	Admin: 1. t. ultracet 2. syp ascoril 3. t. pan 40mg 4. syp mucaine gel 5. syp. Sucrafil gel 6. folcan 150mg		5	5			1-Medium Adherence		50	56	75	44
	IP	31	75	M	4609743		Geriatric	HTN, difficulty in walking, idiopathic parkisonism, epilpepsy, T2DM,AKT,	T. Ecospirin AV 75/20, T. Pramipexol	CVA, IHD-RWMA, Vascular parkinsonism, urospesis	130/90	103	97			10		Admin: 1. DNS 500ML 2. inj. MVI 500ML 3. T. Pramipexol 0.25mh 4. t. ecospirin AV 75/10 5. T.Atorvastatin 75/10 6. t. cefuroxime 250mg 7. syp. Cremaffin 15ml 8. supp. Dulcoflex 9. cap. Ecospirin 75mg 10. inj NS 100ML	6	Admin: 1. T. Pramipexol 0.25mg 2. cap. Ecospirin AV 75/10 3. T. Augmentin 625mg 4. cap. Ultracet 5. t. pantop 40mg 6. syp cremaffin 15ml		nil				2-Medium Adherence		19	31	50	75
	IP	282	68	M	4561954		Geriatric	COPD, T2DM, CKD, Anaemia, HTN, Breathlesness	Glicalizide 8mg, telmisarthan+hydrochloride	HTN, T2DM, COPD, PERSISTENT increase in ESR and decrease evaluation , CKD, anemia of chronic disease , protenemia	120/60	78	98			11		Admin: 1. tab ultracet semi 2. tab glicazide 80mg 3. tab climidipine 5 mg 4. tab dytor 5mg 5. tab clopitorva 75/10 6. duolin and budecort 7. inj EPO 4000units 8. cap Vit D3 60 k 9. famotidine 40mg 10 diclogel 11. Kbind sachet	13	Admin: 1. inj EPO 4000 u 2. duolin RC 3. budecort RC 4. tab clopitorva 5. tab clinidipine 6. tab metformin 7. tab dytor 5 mg 8. tab glicazide 40mg 9. cap Vit d 3 60k 10. famotidine 40mg 11. k bind sachet 12. ultacet semi 13 diclo gel		6	6			1- Medium Adherence		50	44	56	63
	IP	172	67	M	4737736		Geriatric	CA lungs	monocare10 mg, tab monobe 100mg, tab lasix	CA lung advanced disease	160/80	87	99			10		Admin: 1. tab ultracet semi 2. tab glicazide 80mg 3. tab climidipine 5 mg 4. tab dytor 5mg 5. tab clopitorva 75/10 6. duolin and budecort 7. inj EPO 4000units 8. cap Vit D3 60 k 9. famotidine 40mg 10 diclogel 11. Kbind sachet	8	Admin: 1. tab chymoral forte 2. tab rivaroxaban 15mg 3. tab morphine 10mg 4. tab pregabalin D 5. syp cremaffin plus 6. tab emeset 4mg 7. neb duolin + budecort 8. tab pantop 40mg		6	4	2	1.tramadol + morphine = morphine increases CNS depressant effect of tramadol 2. levofloxacin + aceclofenac = aceclofenac increases neruexicitatory effect of levofloxacin	3- Low Adherence		44	44	75	56
	IP	139	74	F	4724036		Geriatric	T2DM, TIA, speech out put, loss of consciousness, giddiness, breathlessness , weakness of right upper and lower limb	tab doxit	CVA, T2DM, UTI, Esophagal condidiasis, H pyroli gastritis	120/60	68	92			9		Admin: 1. inj pan 40 mg o/c 2. inj strocit 500mg o/c 3. inj arovnl 30 mg stopped 4. inj mannitol 50ml o/c 5. inj dexa 4 mg …. 6. tab ecospirin 75 mg 7. syp lactose 15 ml 8. tab atorva 40 mg 9. tab dexamethasone 4 mg	4	Admin: 1. tab ecospirin av 75/10 2. tab istamat 50/500 3. HP kit 4. tab fluconazole 200mg		1	1			1- Medium Adherence		44	44	50	30
	IP	299	72	M	4650319		Geriatric	CKD stage 5 , left PCAVF, HTN , anemia , membranious nephropathy	arkamine 100mg, tab hypophose 667mg, nicardia	encephalopathy, CKD, LRTT, anemia , sys HTN	100/60	86	98			9		Admin: 1. inj piptaz 4.5 gm 1-1-1 2. tab arkamine 100 mcg1-1-1 3. tab amlong 5mg 1-0-0 4. tab cardivas 12.5mg 0-1-1 5. tab hypophose 667 mg1-0-0 6. folic acid 0-1-0 7. cap becosules 1-0-0 8. neb salbutamol 1-1-1 9. pantop 40 mg	13	Admin: 1. inj erpro 4000u 2. inj iron sucrose 200 mg 3. tab rocarded 0.25 mg 4. tab arkamine 100mg 5. tab pantop 40 mg 6. tab clopidagrel 75 mg 0-1-0 7. tab atorvastatin 20 mg 0-0-1 8. cap becosules 0-1-0 9. thiamine 100mg 10. sevelamer 800mg 11. tab carvidalol 12.5 mg 12. thombophose ointment 13. celveda maxx		2	2			2- Medium Adherence		44	50	50	50
	IP	7	71	F	4478126		Geriatric	T2DM, bronchial asthma , dyspnea, cough, anuria, breathlessness, lumbar spondylosis, hysterectomy, H-o GAD	metformin 500mg	pneumonia, carpulmonale , anarsarca, T2DM , bronchial asthma, , dyspnea, breathlessness, lumbar spondylosis	120/80	110	91			12		Admin: 1. inj zone 1 gm 2. inj dexa 6 mg 3. inj lasix 20 mg…. stopped 4. inj pan 40 mg 5. tab metformin 500 mg 6. tab mirtaz 15mg 7. neb duolin …....stopped 8. neb budecort... stopped 9. tab azithral 500 mg 10. inj arachitol 6 lk 11. tab shecall 500 mg 12.tab vit D	8	Admin: 1. metformin 500 mg 1-0-1 2. MDI budecort 3. MDI duolin 4. tab shelcall 500mg 5. tab vit D 6. tab duvanta 7. Tab mirtaz 15 mg 8. Tab apixaban 5mg		5	4	1	1. mirtazepine + azithromycin = both increases QTc interval	1- Medium Adherence		44	44	50	50
	IP	27	64	F	4737565		Geriatric	COPD, orthopnea, dysphagia, chest pain , breathlessness	ecospirin 75 mg 0-1-0 , clopilet 75 mg 0-1-0, tab atorva 20mg 0-0-1	chronic obstructive airway disease, IHD	130/80	80	96			12		Admin: 1. doxicycllin 100mg 1-0-1 2. tab ecospirin 0-1-0 75 mg 3. tab clopilet 75 mg 0-1-0 4. neb mucaine 5. neb budecort 1-0-1 6. syp potclair 15 ml 7. tab pantop 1-0-0 40 mg 8. tab atorvastatin 20 mg 9. tab doxonil 400 mg 10. tab augmentin 625 mg 1-1-1 11. neb tiova 0-0-1 12. MDI tiova 1-0-1	6	Admin: 1. tab ecospirin gold 20 mg 2. tab doxyvent 400 mg 3. tab augment 625mg 1-1-1 4. MDI forecort 5. MDI tiova 6. tab montair LC 0-0-1		8	6	2	1. magnesium hydroxide + doxycline = magnesium hydroxide decreases level of doxycline by inhibition of GI absorption 2. doxycline + amoxicillin = pharmacodynmic antagonism	5- Low Adherence		38	56	56	69
	IP	9	62	M	4047938		General medicine	CAD, hypothyroidism, mild MS, Type 2DM, severe AR, COPD,HTN	t ecospirin gold 0-0-1, t ramister 25mg 1-0-0, tab dytor plus 10mg, tab stellos, metformin SR 500mg 1-0-1,nebistar2.5 mg	MCA, Tertiary CAA, T2DM , HTN, IHD, COPD, dyselectrolytemia, sepsis with hypotention & AKI	110/80	102	95			14		Admin: 1. tab medodrin 2.5 mg 1-0-0 2. neb budecort 3. neb duolin 4. neb mucomix 1-0-1 5. neb inhalex 1-1-1 6. syp cheston LS 1-0-1 7. tab hyponac 15 mg 1-0-0 8. tab sobisis500mg 1-1-1 9. tab metformin SR 500 mg 1-0-0 10. tab ecospirin 75 mg 0-1-0 11. tab pramipexol 0.2 mg 1-0-1 12. syp cremaffin 15mg 13. inj dexa 4mg 14. tab fluconazole 150 mg	11	Admin: 1. tab medodrin 2.5mg 2. tab hyponac 15 mg 1-0-0 3. tab sobisis500mg 1-1-1 4. tab metformin SR 500 mg 1-0-0 5. tab ecospirin 75 mg 0-1-0 6. tab pramipexol 0.2 mg 1-0-1 7. syp cremaffin 15ml 8 tab fluconazole 150 mg 9aldactone 25 mg 10. telmisartan 40 mg 11.syndopa 110 mg		9	9			3-Low Adherence		31	44	56	50
	IP	204	69	F	4683217		Geriatric	HTN, IHD, OA knee	tab cilacar 10 mg 1-0-0, tab dytor10 mg 1-1-0, tab azto gold 20 mg night	AKI, parkinsonism, IHD, HTN, IVDP L-4, L-5, edema on lower limbs, hyperthermia	130/70	98	99			9		Admin: 1. injn lasix 20 mg 2. inj pan 40 mg 1-0-0 3. inj epo 4000u 4. 25% desxtrose insulin 5. k bind sachet 1-0-1 6. tab pramipexole 0.25 mg 1/2-0-1/2 7. tab syndopa 110 mg 8. tab cilacar 10 mg 9. aztogold 20 mg 0-0-1	10	Admin: 1. tab omez 200 mg 1-0-0 2,. Tab hyponet 15 mg 0-1-0 3. tab syndopa 110 mg 1/2-1/2-1/2 4. pramipexole 0.25mg 1/2-0-1/2 5. veltam 0.4 mg 0-0-1 6. cilacar 10 mg 1-0-0 7.aztogold 0-0-1 10. tab hisone 10 mg 1-1/2-0		3	3			3 - Low Adherence		44	50	56	56
	IP	280	69	M	2135350	19	Geriatric	CVA, HTN, peripheral neuropathy, weakness of lower limb , tingling sensation on foot.	tab vetam 0.4mg 0-0-1,	vascular parkinsonism, systemic HTN, lumbar spondylosis, peripheral neuropathy , cystisis	110/70	82	98	105		10		Admin: 1. tab pramipexole 0.25 mg 1/2-0-1/2 2. tab syndopa 110 mg TID 1/2 3. tab gabapin NT 100 +10 mg 0-0-1 4. tab pantop 40 mg 1-0-0 5. tab amlong 1-0-0 5mg 6. tab veltam plus 0.4 mg 0-0-1 7. tab ecospirin av 75/20 mg 0-0-1 8. syp cremaffin plus 15ml 0-0-1 9. tab bactrim DS 160/ 80 ... stopped 10. vit D3 60 k 1-0-0	10	Admin: 1. tab pramipexole 0.25 mg 1/2-0-1/2 2. tab syndopa 110 mg TID 1/2 3. tab amlong 1-0-0 5mg 4. tab veltam plus 0.4 mg 0-0-1 5. tab ecospirin av 75/20 mg 0-0-1 6. prilogic 75/750 mg 9. tab niftran 100mg 10 . Tab musinac		4	4			1- Medium Adherence		63	56	75	56
	IP	212	82	M	4563459		Geriatric	COPD, sys HTN	t xepenta 40 mg 1-0-0, t veltam 0-0-1,	UTI, COPD, BPH, HTN	140/50	81	97			9		Admin: 1. tab sira D 1-0-0 2. inj pipzo 4.5 gm 3. inj arachitol 6lk 4. tab cobardex CZs 5. neb duolin 6. neb impravent 7. tab calpol 500 mg 1-1-1 8. syp potchlor 15 ml … stopped 9. tab veltam plus 0-0-1	6	Admin: 1. MDI Formossone 250 2. MDI Tiform 3. cap. Cyra 20mg 4. t. veltam plus 0.4mg 5. t. cobadex CZS 6. Montor bp		1	1			1-Medium Adherence		31	44	56	50
	IP	191	70	M	4632615		Geriatric	T2DM, IHD, Fracture right femur, left forefoot amputation	tab. Geminar m4 forte 0-0-1	critical limb ischemic left lower limb, T2DM, HTN	120/40	82	96			12		Dell: 1. tab. Ecospirin av 75/20mg 0-0-1 2. tab. Stiloz 100mg 1-0-1 3. tab. Complamin retard 1-0-1 STOP 4. tab. Rantac 150mg 1-0-1 5. tab. Dolo 650mg 1-1-1 6. tab. Nortriptine 0-0-1 7. tab. Taxim o 200mg 1-0-1 8. tab. Clinadamycin 300mg 1-1-1 STOP 9. tab. geminor m4 forte 1-0-1 stop 11. cap. metolar xr 25mg 1-0-0 12. inj. piptaz 4.5gm 1-1-1	7	Admin: 1. TAB ECOSPRIN AV 150/20 0-0-1 TO CONTINUE 2. TAB DOLO 650 MG 1-1-1 X 5 DAYS 3. TAB STILOZ 100MG 1-0-1 X 1 MONTH 4. TAB RIVAROXABAN 2.5 MG 1-0-1 X 1 MONTH 5. TAB RANTAC 150 1-0-0 X 2 WEEKS 6. TAB METOLAR XR 25MG 1-0-0 TO CONTINUE 7. TAB TRENTAL 400MG 1-1-1 TO CONTINUE		2	2			2-Medium Adherence		44	44	56	56
	IP	47	70	M	4677672		Geriatric	T2DM, HTN, UTI, Anaemia	nil	lower limb pneumonia, COPD, t2dm, ischemic heart disease, grade1 prostomegaly, Anemia,	110/60	100	96	,		10		Dell: 1. Human mixtard 2. MDI formoflu 3. tab. Doxolin 400mg 4. tab. Ecospirin av 75/10mg 5. tab. Dytor plus 6. tab. Gliclazide 7. tab dapagliflozin 8. tab. Linagliptin 5mg 9. tab. Thiamine 100mg 10. tab. Dulcolex 0-0-1	15	Admin: 1. human mixtard 2. MDI formoflu 250mcg 3. tab. Doxolin 400mg 4. tab. Ecospirin av 75/10mg 5. tab. Dytor plus 6. tab. Gliclazide 7. tab. Dapagliflozine 8. tab. Gabapin nt 9. tab. Linagliptin 5mg 10. tab. Thiamine 100mg 11. tab. Brillinta 90mg 12. tab. clonazepam 0.25mg 13. tab. dulcolex 0-0-1 14. syp. lactulose 15. tab.. dexa		6	6			2-Medium adherence		38	44	56	75
	IP	155	79	M	4716148		Geriatric	T2DM, systemic HTN, TB, edema, burning miturition,	aldactone, coenac, ramipore	CLD with upper GI fluid, anemia, hypoalbunemia, anasuria, IHD, CRTE, cellulose B/C,dyselectrolytemia, oral candiasis	100/70	90	99			16		Admin: 1. inj pantop 40 mg 2. inj pipzo 4.5 gm 3. inj lasix 20mg 4. inj calcium gluconate 1 amp 5. tab rifagut 550 mg 6. syp duphalac 20ml 7. tab udilive 300 mg 8. inj vit K 1 amp 9. tab flucanazole 150 mg 10. syp potklor 11 tab aldactone 25 mg 12. tab ramipril 1.25 mg 13 tab concor 1.25 mg 14. inj meropenem 15. tab lasilactone 16. duolin1 amp	11	Admin: 1.AB. RAMIPRIL 1.25mg 0-0-1 2.TAB. CONCOR-COR 1.25mg 1-0-0 3.TAB. LASILACTONE 1/2-0-0 4TAB. RIFAGUT 50mg 1-0-1 5.SYP. DUPHALAC 20ml 1-1-1 6.TAB. PRAMIPEXOL 0.25mg 1/2-0-1/2 7.TAB. APIXABAN 5mg 1-0-0 x 30 DAYS 8TAB. UDILAV 300mg 1-1-1 x 30 DAYS 9NEB. DUOLIN 1-1-1 x 15 DAYS 10.TAB. PANTOP 40mg 1-0-0 x 7 DAYS (30min BF) 11.TAB. FLUCANAZOLE 150mg 1-0-0 x 5 DAYS		7	6	1	1. spironolactone + potassium chloride = both increases serum potassium	1- Medium Adherence		13	13	44	56
	IP	21	72	M	4522772		Geriatric	lower limb edema, hernia, generalised weakness , abdominal distention	nil	helaticencephalopathy, non alcoholic CLD with portal HTN, LRTI with sepsis, AKI on CKD , pruritis	100/60	72	100			13		1.inj. Methylprednisolone 40mg 1-0-0 2. syp. Lactulose 20ml 2-2-2 3. tab. Rifagut 550mg 1-1-1 4. cap. Vibact 1-0-1 5. cap. Becosules 1-0-1 6. tab. Teczine 5mg 1-0-1 7. moisturizer lotion 1-0-1 8. tab. Rabeprazole + DSR 30/20mg 1-0-1 9. ensure powder 1-0-1 10. k bind sachet 1 sacket 1-1-1 11. inj. vit. k 1 amp. 1-0-0 12. inj. lasix 20mg 1-0-1-0 13. inj. piptaz 4.5gm stat	8	Admin: 1. TAB LASILACTONE 20/50 1-0-1/2 -0 X 15 DAYS 2. SYP LACTULOSE 30ML 0-0-1 3. SYP ASCORIL 10ML 4. TAB RIFAGUT 550MG 1-0-1 5. tab. Meropenem 200mg 1-0-1 6. tab. Predmet 8mg 1-0-0 7. tab. Teczine 5mg 0-0-1 8. cap. Becosules 0-1-0		3	3			1- mdeium adherence		44	38	69	69
	IP	206	65	M	4737610		Geriatric	Abdominal pain, HTN, T2DM, Ckd, TB, Thyroid illness,	tab pantop 40, tab. Cozisim	Decompensated CLD, systemic HTN, T2DM, Right inguinal hernia	100/60	74	97			8		Admin: 1. propranolol 20mg 1-0-0 2. t. dytor 10mg 3. t. pantop 40mg 4. t. rifagut 550Mg 5. t. lactulose 15mg 6. inj. Optineuron 7. inj. Vit k 8. t. folvite 5mg	7	Admin: 1. TAB PROPANOLOL 20MG 1-0-0 2. TAB DYTOR 10MG 1-1-0 X 3. TAB PANTOP 40MG 1-0-0 4. TAB RIFAGUT 550MG 1-0-1 5. TAB FOLVITE 5MG 0-1-0 6. TAB MONTAC LC 0-0-1 7. SYP LACTULOSE 15ML 1-1-1		3	3			2- Medium Adherence		50	44	75	56
	IP	252	61	F	4747123		Geriatric	Giddiness, angina dyspnea, cough, right hip pain, T2DM, CKD, HTN , AF with CVR	t. dilzem SR, t. ecospirin AV, T. Ranozex, t. acitorm, t. lanoxin 0.25mg, t. lasix 40g	UTI, Anemia, IT, AV with CVR, RHD with severe MS	120/70	80	99			13		Admin: 1. T. Ecospirin 75mg 0-1-0 2. T. Clopidagrel 75mg 0-1-0 3. T. Atorva 0-0-1 4. T. Lasix 40mg 1/2-0-0 5. T. Ultracet 1-0-1 6. T. dilzem SR 1/2-0-0 7. T. telma 1-0-0 8. T. lanoxin 0.25mg 9. T. acitorm 2mg 10. inj. Pantop 40mg 11. syp potklor 12. syp cremaffin 15ml 13. t. atorva 20mg	3	Admin: 1. TAB DOLO 650MG 1–0-1 2. CAP ATO Z 0-0-1 X 10 DAYS 3. TAB BIOD3PLUS 0-0-1		9	7	2	1. acenocoumarol + aspirin = aspirin enhances anticoagulant effect of acenocoumarol 2. clopidogrel + pantoprazole = pantoprazole decreases serum conc. Of active metabolite of clopidogrel	2-Medium Adherence		31	31	50	50
	IP	97	69	M	4676698		Geriatric	PTB, roleotic pyrolithotomy, uretrolithomatamy, normocytic anaemia, cough, breathing difficulty	nil	urosepsis, septic shock 2 degree urosepsis, pneumonia, horse shoe kidney,	70/40	81	99			15		Admin: 1. T. flurocortisone 0.1mg 2. T. nodosis 500mg 3. T. midodrine 5mg 4. inj. Pan 40mg 5. t. veltam plus 6. neb. Duolin 7. neb budecort 8. neb inhalex 9. syp. Lactulose 10. inj. Dexa 6mg 11. T. metachlopromide 10mg 12. NS 500ml 13. T. revoflox 75mg 14. syp sucrolfate 10mg 15. syp. potklor 5ml	6	Admin: 1. TAB ALTUM 500MG 1-0-1 2. TAB JUDO P 1SOS 3. TAB NVIT 0-1-0 X 1MONTH 4. PROTAZIN POWDER 2 TSP IN MILK BD 5. TAB XEPENTA L 0-0-1 X 5DAYS 6. TAB VELTAM 0.4MG 0-0-1		7	6	1	1. sodium bicarbonate + levofloxacin = sodium bicarbonate decreases level of levofloxacin by inhibition of GI absorption	1- Medium Adherence		31	31	75	56
	IP	16	68	F	4386277		Geriatric	Acute pulmanory disease. IHD, CKD, T2DM, HTN, CKD	nil	Acute pulmanery edema, type 1 RF, Ischemic heart disease, chronic kidney disease, T2DM, HTN	130/80	84	99			18		Admin: 1. Inj. Xone 1gm 2. inj. 40mg 3. neb asthalin 4. neb budecort 5. t. rozagold 20 6. t. isolazine 20mg 7. t. amlongh 5mg 8.t. livogen 9. t. fopic acid 5mg 10. inj. H.cort 50mg 11. pantroprazole 40mg 12. t. dulcoflex 13. neb foracort 14. t. dapaglifcozine 15. t. aldactone 25mg 16. t. lasilactone 20/50 17. t. lasix 20mg 18. syp. potklor 15ml	11	Admin: 1. INJ. H. ACTRAPID 2. TAB ROZAGOLD 20 (75/75/20) 0-0-1 3. TAB ISOLAZINE (37.5/20) 1-0-1 4. TAB AMLONG 5MG 1-0-1 5. TAB METOPROLOL 25 MG 1/2-0-0 6. TAB. DAPAGLIFLOZIN 10MG 1-0-0 7. TAB. LASIX 20MG 1-0-0 X 1 8. TAB LIVOGEN 0-1-0 9. TAB FOLIC ACID 5MG 1-0-0 10. MDI FORACORT 200MCG 2 PUFFS 1-0-1 11. TAB PANTOP 40MG PO 1-0-0		7	6	1	1.aldactone + potassium chloride = potassium chloride enhances hypokalemic effect of aldactone	1-Medium Adherence		50	38	69	56
	IP	253	72	F	4742326		Geriatric	T2DM, CAD-DVD, HTN, thyroid disorder,	t. cilacar 10mg, t. lasor h 50mg, t. storvas Cv, T. montec FX	CAD-DVD, T2DM, HTN, COPD, LRTI, adequate lv function	170/100	43	94			15		Admin: 1. t. ecospirin 150mg 2. cap. Storva gold 10mg 3. t. pan 40mg 4. t. ranozex 500mg 5. lasor H 50mg 6. t. ivabred 5mg 7.INJ. Human actrapid 8. neb duolin 9. neb. Budecort 10. t. dytor plus 10mg 11. inj hydrocortisone 100mg 12. t. telekart-f 13. t. metformin 500mg 14. cap. storva gold 15. pan 40mg	10	Admin: 1. CAP STORVA GOLD 10 0-0-1 2. TAB RANOZEX 500 1-0-1 3. TAB PAN 40 1-0-0 4. TAB DILZEM 30MG 1-1-1 5. TAB DYTOR PLUS 10 1/2-0-0 6. TAB.JALRA-M 50/500 1-0-1 7. TAB.TAXIM O 200 MG 1-0-1 8.MDI.FORACORT 200 MCG 1-0-1 9.MDI.TIOVA 9 MCG 0-1-0 10.ZVT MINI		9	4	5	1. ranolazine + metformine = ranolazine increases level of metformine y decreasing elimination 2. diltiazem + ivaradine = diltiazem increases level of ivaradine by affecting hepatic enzyme metaolism 3. diltiazem budesonide = diltiazem increases level of udesonide by affecting hepatic enyme metabolism . 4. hydrocortisone + ranolazine = hydrocortisone = hydrocortisone decreases level of ranolazine …	2-Medium adherence		50	56	50	63
	IP	177	68	M	4756764		Geriatric	hyertension, COPD, Cough with expoectorant, HTN, Nerotising pancreatitis,	t. cilacar 5mg	COPD with RF, HTN, T2DM, vit d difficiency, ulcer, thyrodism0	120/80	80	94			15		Admin: 1. inj. Xone 1g 2. inj dexa 6mg 3. inj pantop 40mg 4. inj flucanozole 200mg 5. cap ATOZ 6. Zyter gel 7. neb duolin 8. neb budecort 9. t. cilacar 10. inj. Arachitol 11. t. vitd3 12. t. metformin sr 500mg 13. alex cough losenges 14. syp reswas 15. t. gabapim nt 100+10	12	Admin: 1. MDI. FORMOFLO 2uff 1-1-1 2. TAB. CILACAR 5mg 1-0-0 3. TAB. METFORMIN SR 1000 1-0-0 4. TAB. GLIMEPIRIDE 1mg 1-0-1/2 5. TAB. GABAPIN-NT 110mg 0-0-1 6.CAP. A TO Z 0-1-0 7. TAB. AUGMENTIN 625mg 1-1-1 8. TAB. PANTOP 40mg 1-0-0 x 7 DAYS 9.TAB. DEXA 4mg 1-0-0 x 10. TAB. VIT D3 60k 1-0-0 x 11. SYP. RESWAS 10ml 1-1-1 12.ZYTEE GEL (L/A) 1-1-0		7	7			2-Medium Adherence		44	44	75	50
	IP	298	64	F	3916202		Geriatric	CKD, HTN, T2DM, IHD, chest discomfort, catheter sepsis,	t. atorvastatin , t. isolazine, t. arkamin, dytor 5mg, metolazone	CKD-5D, Catheter sepsis, IHD, HTN	110/80	96	98			13		Admin: 1. INJ. Vancomicin 500mg 2. inj. Amikacin 250mg 3. T. arkamin 100mg 4. t. isolazine 5. T. Dytor 5mg 6. t. metalozone 2.5mg 7. t. metoprolol 25mg 8. t. shelcal 500mg 9. inj. Cresp 25mg 10. inj piptaz 4.5g 11. injn pan 40mg 12. inj emest 4mg 13. tab emeset 4mg	9	Admin: 1. INJ CRESP 25mcg S/C ONCE A WEEK 2. TAB. ARKAMINE 100MCG 1/2-1/2-1/2 3. TAB. ISOLAZINE 1-1-1-1 4. TAB DYTOR 5mg 1-0-0 5. TAB METOLAZONE 2.5mg 1-0-0 6. TAB METOPROLOL 25mg 1-0-0 7. TAB SHELCAL 500mg 1-0-0 8. TAB. PANTOP 40MG 1-0-0 9. TAB. TAXIM O 200 MG 1-0-1 X		3	3			3-Low adherence		31	31	75	50
	IP	39	65	M	4752152		Geriatric	lessions on legs, burning sensation in oral cavity, cough, TB	nil	HIV+ve, cough, dermatitis, ACD, PTB, Oral candititis, old TB	100/60	88	98			16		Admin: 1. C. A to Z 2. T. Azithromycin 500mg 3. inj. Pantop 40mg 4. inj forcan 150mg 5. inj. Thimaine 6. inj. Encicarb 500mg 7. t. teczin 500mg 8. moisturex lotion+clonate 9. candid mouth paint 10. inj dexa 6mg 11. inj hydrocort 500mg 12. t. dicloflox 13. syp cremaffin 2tsp 14. t. bactim DS 15. Inj xone 16. duolin rotacap	8	Admin: 1. CAP A-Z 1-0-0 2.TAB LIBOTRYP 0-0-1 3.MOISTUREX SOFT LOTION + CLONATE LOTION 4. TAB FLUCANAZOLE 150 MG 1-0-0 5. CANDID MOUTH PAINT L/A 1-1-1 6. T.BACTRIM DS 1-0-1 X 7 DAYS FOLLOWED BY 0-1-0 7. DUOLINE ROTACAP 1-1-1 8.SYP. CREMAFFIN PLUS 2TSP		4	4			1-Medium Adherence		31	38	75	69
	IP	281	65	M	4689294		Geriatric	T2DM, HTN, IHD, COPD	tab ecospirin 150 mg , tab clopidogrel 75mg , losartan 25 mg , tab glycomet GP1	acute excerbation of COPD , hyperkalemia , HTN , uncontrolled T2DM , IHD	90/60	90	98	HBA1C 8.2		16		Admin: 1. tab dytor 5 mg 2. tab glycomet GP1+ 500 mg 3. k bind sachet 4. inj xone 1 gm 5. inj pantop 40mg 6. inj dexa 6mg 7. neb duolin 8. 25% dextrose 9. inj calcium gluconate 10 % 10.tab ecospirin 150 mg 11. tab clopidogrel 75mg 12. azitor 40 mg 13. tab losartan 25 mg 14. MDI formiflo 15. tab dapagliflozin10 mg 16 syp cremaffin 15 ml	10	Admin: TAB GLYCOMET GP1 (Glimipride+Metformin) 1/500 1-0-1 TO CONTINUE (30MIN BEFORE FOOD) TAB DAPAGLIFLOZIN 10MG 0-1-0 TO CONTINUE TAB LOSAR 25MG 1-0-0 TO CONTINUE TAB ECOSPRIN 150MG 0-1-0 TO CONTINUE TAB CLOPIDOGREL 75MG 1-0-1 TO CONTINUE TAB AZTOR 40MG 0-0-1 TO CONTINUE MDI FORMOFLO 250MG 1-0-1 TO CONTINUE TAB AMOXICLAV 625MG 1-0-1 X 3DAYS TAB PAN D 1-0-0 X 3 DAYS {30MIN BF}		8	8			2- Medium Adherence		63	44	56	69
	IP	231	65	M	4758131		Geriatric	edema on both upper and lower limb , scrotal swelling, breathing difficulty, T2DM , sys HTN .	tab lasix 20 mg , tab metformin 500 , tab telmisartan 40 mg , neb asthalin , tab furosimide 40 mg	CHF with anasarca , macrocytic anemia, COPD, T2DM	150/90	104	94			11		Admin: 1. tab dytor 5 mg 2. tab glycomet GP1+ 500 mg 3. k bind sachet 4. inj xone 1 gm 5. inj pantop 40mg 6. inj dexa 6mg 7. neb duolin 8. 25% dextrose 9. inj calcium gluconate 10 % 10.tab ecospirin 150 mg 11. tab clopidogrel 75mg 12. azitor 40 mg 13. tab losartan 25 mg 14. MDI formiflo 15. tab dapagliflozin10 mg 16 syp cremaffin 15 ml	death			4	4			2- Medium Adherence		31	31	69	44
	Ip	109	68	F	4516195		OP	headache, vomitting, HTN,	T. Etova MR, T. Xepenta L, T. Lachilo, T. remarch,	ruptured supraclinoid ICA anenurysm, HTN, h and H grade 3	120/60	90	96			6		Admin: 1. t.levipil 500mg 2. cap. Nimodipin 60mg 3. t. A to z 4. t. levoflox 5. t. xepenta L 6. T. BIO D3 MAX	4	Admin: 1. TAB. LEVIPIL 500 MG 1-0-1 2. CAP. NIMODIPINE 60 MG 1-1-1-1 3.TAB. A TO Z 0-1-0 4. TAB. LEVOFLOX 500 mg		2	1	1	1.levofloxacin + etodolac = etodolac enhaces neurexcitatory effect of levofloxacin	2-Medium Adherence		44	38	25	63
	IP	63	80	F	4718089		IP	`SYS.HTN,T2DM,lower limb swelling,Lower limb edema	t.cefugrat,t.AF,t.chymoral fort,t.giveped,t.ultracet,KZ Cream	HTN,T2DM,Dyslipedemia,cellulitis with sepsis,intertrigowebbed feet	120/80	63	97			9		Admin: 1.inj.thiamine 100mg 2.inj.augmentin 1.2gm 3.inj.lasix 20mg 4.pantop 40mg 5.amilodpine+atenolol 5+50 mg 6.t.gabapin nt 100+10mg 7.t.rosuvastatin 10mg 8.aldactone 50mg 9.t.pramipexole 0.25mg	13	Admin: 1. ROSUVASTATIN 10mg 0-0-1 2.TAB. LASIX 40mg 1-0-0 3.TAB. ALDACTONE 50mg 1-0-0 4.TAB. CILACAR 10mg 1-0-0 5.TAB. GABAPIN NT (100/10mg) 1-0-1 6.TAB. PRAMIPEXOLE 0.25mg 1/2- 1/2- 1/2 7.TAB. THIAMINE 100mg 1-1-1 8.TAB. TAMPACE-D 0-0-1 9.TAB. APIXABAN 5mg 1-0-0 10.TAB. DEXA 4mg 1-0-0 11.TAB. PANTOP 40mg 1-0-0 12.TAB. EBAST- DC 0-0-1 13. OFLOX-D EYE DROPS 3 - 3- 3 14. TAB. LASIX 40MG 1-0-0		5	5			2- Medium Adherence		36	49	50	56
	IP	239	74	F	4724036		IP	Giddiness, loss of consciousness, Urinaey tract infection, T2DM, Dysphagia, Hpylori gastritis, CVA	T. Metformin 500mg	UTI, T2DM, Dysphagia, Hpylori, CVA	120/60	96	98			24		1. inj pan 40 mg 1-0-0 2. inj strocit 1-0-1 500mg 3. inj arovan 50 mg 1-0-1 4. inj mannitol 1-1-1 50mg 5. inj dexa 4mg 1-1-1 6. t. ecospirin 0-1-0 75mg 7. t. atorva 0-0-1 40mg 8. t. sitagliptin 0-1-0 50mg 9. t. gemer 0.5mg 0-0-1 10. t. glyciphage SR o-o-1 11. inj xone 1gm 1-0-1 12. inj emeset 4mg 0-1-1-1 13. t. tolvapatan 15mg 1-0-0 14. t. paracetomol 500mg 15. inj piptaz 4.5gm 1-1-1 16. syp potk…	4	Admin: 1.TAB ECOSPIRIN AV 75/ 10 MG 0-1-0 2.TAB ISTAMET 50/500 1-0-1 3. HP KIT 3-0-3 X 12 DAYS 4 .T FLUCONAZ OLE 200MG		6	4	2	1. tolvaptan + sodium chloride = sodium chloride enhances toxic effect of tolvaptan 2. tramadol + lorazepam = lorazepam may enhances CNS depressant effect of tramadol	2-Medium Adherence		56	44	56	56
	IP	89	68	M	4471905		Geriatric	swelling and pain in light leg, difficulty in walking, muscular parkinsonism, T2DM, BPH,	T. Dytor 5mg, t. gabapn nt 100mg, t. pramipexol, t. glynase,	adreno carcinomia, cellulitis, pangastrita, anemia, CVA, Vascular parkisonism, AKT, T2DM, BPH	110/70	80	99			21		Admin: 1. inj augmentin 1.2 gm 1-0-1 stopped 2. inj dexa 6mg 1-0-0 stopped 3, tab pramipexole 1/2-0-1/2 4. tab atorva + asp 0-0-1 75+10 mg stopped 5. tab depaglificzine 1-0-0 10 mg 6. inj thiamine 1-1-1 7. inj encicarb 500 mg in 100 ml stopped 8. tab dytor 10mg 9. HP kit 10. tab amoxicillin 250 mg 0-0-1 11.tab metachlopromide 10 mg 1-0-1 12. syp sucralfate 0-0-1 13. tab clindamycin 600mg 14. inj …	7	Admin: 1.AB RABIMOR 20 MG 1-0-1 FOR 7 DAYS 2.TAB SEPTRAN DS 1-0-1 FOR 7 DAYS 3.TAB ASPIRIN + 4.ATORVASTATIN (75/10) 0-0-1 TO CONTINUE 5.TAB DOXOVENT 400MG 1/2-0-1/2 TO CONTINUE 6.TAB THIAMINE 100MG 1-1-1 FOR 15 DAYS 7.TAB PRAMIPEXOLE 0.25MG 1/2-0-1/2 TO CONTINUE		8	7	1	1. tramadol + gabapentin = gabapentin enhances CNS depressant effect of tramadol	2-Medium adherence		31	56	50	50
	IP	16	68	F	4766716		Geriatric	T2DM, HTN, DVD,	nil	Ischemic heart disease, ACS, CAD-2 Vessel disease, S/P Primary PTCA to RCA, S/P Elective PTCA with stunt to RI, Mild systolic dysfunctiom	120/80	82	98			7		Admin: 1. tab. Ecospirin75mg 2. tab. Storvas 40mg 3. tab. Brillinta 18mg 4. inj clexane 40mg 5. NS 6. Human actrapid 7. insulturd	8	Admin: 1. TAB.ECOSPRIN 150 MG 0-1-0 2. TAB.BRILLINTA 90 MG 1-0-1 3. TAB.STORVAS 40 MG 0-0-1 4. TAB.JALRA OD 100 MG 1-0-0 5. TAB.DAPASACH 10 0-1-0 6. CAP.METOLAR XR 25 MG 1-0-0 7. TAB.DIBIZIDE M 1-0-1 8.INJ.LANTUS 12 U S/C 1-0-0		3	3			1-Medium Adherence		38	44	94	38
	IP	279	76	M	4757761		Geriatric	HTN, T2DM, Hypothyrodism, dustifidemia, weezing,	t. cilacar, t. thyronorm	k/c/o obstructive airway disease, acute pulmanery edema, T2DM, HTN, Acute kidney injury, hypothyrodism, dyslipidemia	130/80	99	98			9		Admin: 1. inj pantop 1-0-0 40mg 2. tab. Thyronorm 1-0-0 3. tab. Atorva 0-0-1 4. MDI Budecord 1-0-1 5. MDI. Duolin 1-1-1 6. syp. Ascoril 1-1-1 7. inj vancomycin 500mg 8. tab. Pantop 40mg 9. t. clindamycin 1-1-1 300mg	8	Admin: 1.TAB. CLINDAMYCIN 0-1-1 FOR TODAY AND THEN STOP. 2. MDI BUDECORT 2PUFFS 1-0-1 TO CONTINUE 3. MDI DUOLIN 2 PUFFS 1-1-1 TO CONTINUE 4. SYP. ASCORIL 5ML 0-0-1 FOR 10 DAYS 5. TAB. METFORMIN 500MG 1-0-0 TO CONTINUE TILL REVIEW 6. TAB. TELMISARTAN 20MG 1-0-0 TO CONTINUE TILL REVIEW 7.TAB. THYRONORM 50MCG 1-0-0 (6AM) BEFORE FOOD 8.TAB. ATORVASTATIN 40MG 0-0-1 TO CONTINU		4	3			4-low adherence		31	31	75	56
	IP	2	76	F	4695121		Geriatric	generalised weaknnes, anorexia, abdomen pain heart burn, fever, vomitting	NIL	necrotising pancreatitis, metabolic acedosis, sepsis with septic shock, acute kidney injury, tinea couris	120/90	80	98			11		Admin: 1 . inj pantop 40mg 1-0-0 2. inj buscopan 14mg 3. tab. Buscopan 10mg 4. inj dexa 4mg 5. zooderm cream 1-0-1 50g 6. inj xone 2gm 7. inj HCT 100mg 8. inj emeset 1-1-1 4mg 9. inj ciplox 10. inj metogryl 1500mg 11. inj metochlopromide 10mg 1-1-1	DEATH			6		6	1. pan + itraconazole = pan decreases level of itraconazole by increasing gastric PH 2. ciprofloxacin + ondansteron = both increases QTC interval 3. itraconazole + ondanstron both increases QTC interval 4. itraconazole + ciprofloxaicn = both increases QTC interval 5. dexa + itraconazole = dexa decreases effect of itraconazole by affecting hepatic enzyme metablism 6. metronidazole + dexa= metronid…	1-Medium Adherence		50	31	75	63
	IP	166	67	F	3771438		Geriatric	Tuberculosis, HTN, IHD, CVA, Generalized weaknesss, AKI, Parkinsonism disearse	t. dilzem 30mg, t. amioderm, t. ecospirin, t. lasilactone	CVA-post circulation stroke. HTN, AKT, Perkinsonism disease	158/92	74	98			12		Admin: 1. tab. Ecospirin 75mg 2. tab. Clopidagrel 75mg 3. tab. Atorvastatin 40mg 4. tab. Pramipexol 0.25mg 5. tab. Pantop 40mg 6. syp. Cremaffin 15ml 7. tab. Naxoderm 50mg 8. inj emest 4mg 9. tab. Telmisartan 20mg 10. tab. Pantop DSR 40MG 11. INJ. heparin 4000u 12. syp sucralfate 5ml	12	Admin: 1. TAB ECOSPIRIN 75MG 0-1-0 2. TAB ATORVASTATIN 40MG 0-0-1 3. TAB PRAMIPEXOL 0.25 MG 1/2 -0- 1/2 4. TAB TELMISARTAN 40 MG 1-0-1 5. TAB DILTIAZEM SR 90MG 1-0-0 6. TAB ESCITALOPRAM 5MG 0-0-1 7. TAB VITAMIN D3 60K IU 8. TAB VERTIN 8MG 1-1-1 X 6 WEEKS 9. TAB PANTOPRAZOLE 40 MG 1-0-0 X 10. SYP CREMAFFIN PLUS 15 ML 0-0-1 (SOS) 11. TAB STEMITIL 5MG 1-0-1 X 7 DAYS ----> 1-0-0 X 7 DAYS 12. TAB EMES…		7	7			1-Medium Adherence		44	44	50	50
	IP	281	67	M	4670620		Geriatric	HTN, left hipnocardium, tenderness	nil	incomplete CEA, gastritis, degenarative spine disorder , lumbar canal steis, cervical myopathy, sys HTN	160/90	82	96			10		Admin: 1. tab telmisartan 40 mg 2. tab thiamine 100mg 3. tab gabapin NT 100/10 mg 4. tab etorva ER 5. tab ultracet semi 6. tab veltum 7. tab bascopan 8. tab pantop 9. cap vit D3 10 syp sucralfacte	11	Admin: 1.TAB.TELMISARTAN + CHLORTHALIDONE ( 40 MG + 12.5MG ) 1/2-0-0 2.TAB.THIAMINE ( 100MG ) 1-1-1 x TO CONTINUE 3.TAB.GABAPIN-NT ( 100/10MG ) 1-0-1 x TO CONTINUE 4.TAB.ETORVA ER 0-0-1 x TO CONTINUE 5.TAB.ULTRACET SEMI 1-1-1 x TO CONTINUE 6.TAB. VELTAM 0.4mg 0-0-1 x TO CONTINUE 7.TAB.BUSCOPAN (5MG) x 5 DAYS 8.TAB.PANTOP ( 40MG ) 1-0-0 9.CAP.VITAMIN D3 ( 60,000 U ) 10.SYP.SUCRAFIL ( 10ML ) 1-1-1 …		2	2			2- Medium Adherence		36	44	56	56
	IP	75	72	F	4662197		Geriatric	Acute GE, AKT, Hypokelemia,acidosis, hypothyrodism, dry cough,		Acute kidney injury, lower respiratory tract infection, type 1 respiratory failure, hypothyrodism, syslipedimia						15		Admin: 1. inj monocef 1gm 2. inj pan 40mg 3. tab. Thyroxime 50mcg 4. tab. Nododsis 500mg 5. neb asthalin 6. neb. Budecort 7. neb. Mucomix 8. inj. Livofloxacin 9. inj. Piptaz 10. tab PCT 11. Neb. Formonide 12.inj. Emeset 13. cap. Vibact DS 14. Cyra D 15. inj hydrocortisone 100mg	5	Admin: 1. tab. Shelcal 500mg 2. tab. Thyronorm, 50mcg 3. tab. Cyra D 20/30 4. Tab astin 10mg 5. Tab wysoone 20 mg						1-Medium Adherencem		25	38	44	56
	IP	251	61	F	4009305		Geriatric	hypothyrodism, Adrenal insufficiency,	tab atorvastatin 40 mg , tab amlong 5mg, tab meconoforte, panyop 40 mg	metalicencephalopathy, central hypothyroidism, diselectrolytemia.	130/90	70	98	HBA1c 5.7		11		Admin: 1. inj hydrocortisone 50mg 1-1-1 2. tab ectroxin 75 mg 0-0-1 3. inj cephrazone 1 gm 1-0-0 4. inj pantop 40mg 1-0-0 5. MDI budecort 1-0-1 6. tab tolvaptan 1-0-1 15 mg 7. thyronorm 75mg 1-0-0 8. tab nodosis 500mg 2-0-2 9.tab nefrosafe forte 1-0-1 10. tab prednisolone 1-0-0 40 mg 11. tab ecospirin gold 0-0-1	4	Admin: 1. tab thyroxin 100mg 2. tab wysolone 50 mg 3. tab pantop 40 mg 4. tab shelcall 500 mg		7	6	2	1. hydrocortesone + tolvaptan = increases level of tolvaptan by affecting hepatic enzyme metabolism 2. budenoside + tolvaptan = decreases level of tolvaptan by affecting hepatic enzyme metabolism	2- Medium Adherence		38	38	69	50
	OP	88	73	M	4720093		Geriatric	HTN, left side upper and lower limb weakness , giddyness	amlo 80 5/50	CVA, HTN, haemarroids , vestibular dysfunction	100/60	56	96	HBA1c- 6.2, RBS 90		7		Admin: 1. tab amlodipine AV 5/50 2. tab atorvastatin 40mg 0-0-1 3. tab pramipexole 1/2 -0-1/2 0.25mg 4. cap ecospirin A 75/20 5. tab vertin 8 mg 1-1-1 6. tab audiovit 7. tab pramipexole 1/2 -1/2-1/2	5	Admin: 1. cap ecospirin AV 75/20 0-0-1 2. tab amlodipine + atenolol 3. tab prapipexole 0.25 mg 4. tab vertin 5mg 1-1-1 5 tab audiovit 1-1-0						1- Medium Adherence		38	44	50	50
	op	280	75	M	4700738		Geriatric	CKD, HTN, T2DM, benign prolzlatomegly, multiple mycloma, giddiness, CKD, Vomitting	inj vancomycin , wexane 20mg. febuxosate, inj bortezomet,	CKD, Multiple mycloma, T2DM, HTN	100/60	76	98			12		Admin: T. Nicardia 20mg 2. t. tryptomer 10mg 3. t. hypophos 600mg 4. t. veltam 0.4mg 5. syp sucralfat 10ml 6. cap. Becosules 7. t. folvite 5mg 8. inj eposis 4000u 9. inj pantop 10. inj emeset 4mg 11. t. dexona 20mg 12. t. Alprax				4	2	2	1. amitriptylline + ondasetron = both increases sedation 2. ondasetron + amitriptyline = either increases toxicity of other by serotinin level	1-Medium Adherence		44	44	50	56
	op	236	64	F	4158177		Geriatric	HTN, T2DM, CVA		HTN, CVA, T2DM						7		Admin: 1. T. Metformin 500mg 2. t. dytor 5mg 3. t.metfor xl 25mg 4. t. cilacar 10mg 5. t. atorva 10/150mg 6. t. diclorate ER 250Mg 7. t. pramipore SR 0.375mg				1	1			4- Low Adherence		38	44	56	56
	IP	290	61	F	3889927		General medicine	abdominal pain, swelling over the operated site, HTN	amlong 5mg	cholethiasis, infra umbalicalunia	130/70	76	98			15		Admin: 1. tab ultracet 1-0-1 2. B-C 0-1-0 3. pantop 40 1-0-0 4. T amlong 5 mg 1-0-0 5. rabimore 20 mg 1-0-1 6. t nicardia 10 mg 1-1-1 7. T telmisartan 1-0-0 40 mg 8. T azee 1-0-0 10mg 9. t. dexast 0-0-1 10. neb. Duolin 1-1-1 11.neb budecort 1-1-1 12. inj xone 10mg 13. inj emeset 1-1-14mg 14. dulcoflax supp 1-0-0 15. inj tramadol 1-1-1				6	5	1	1. nifedipine + amlodpine = nifedipine increases level of amlodipine by affecting hepatic enzyme metabolism	1-Medium Adherence		25	44	50	50
	IP	131	66	M	4724257		Geriatric	T2DM, Lower limb edema, difficulty in swallowing, appendix surgery, abdominal pain,	t. isrylM2 1-0-1	pancreatitis, LL cellulitis, T2DM, COPD, Hyperthyroidism, parkinsonism, CVA	120/70	90	98			10		Dell: 1. calcipan 1-1-1 2. cap. Ecospirin av 75/10mg 3. MDI tiova 1-0-1 4. tab. Isryl m forte 1-0-1 5. tab. Gabapin nt 100/10mg 6. tab. Neomarcazole 1-1-1 7. tab. Pramipexole 0.25mg 8. tab. Dytor 10mg 1-0-0 9. tab. Augmentin 1-1-1 625mg 10. tab pantop 1-0-0 40mg	8	Dell: 1. calcipan 1-1-1 2. cap. Ecospirin av 75/10mg 3. MDI tiova 1-0-1 4. tab. Isryl m forte 1-0-1 5. tab. Gabapin nt 100/10mg 6. tab. Neomarcazole 1-1-1 7. tab. Dytor 10mg 1-0-0 8 tab. Augmentin 1-1-1 625mg		3	3			2-Medium adherence		56	50	69	56
	op	1	70	M	4148597		Geriatric	Abdominal pain, vomitting , difficulty in breathing , chest pain, palpitation , dysnea	inj. Lasix40mg, syp duphalac	Acute excitation OF COPR, T2 respiratory failure, decompensated CKD	140/80	72	99			9		Admin: 1. T. Lasix 40mg 1-0-0 2. T. Aldactone 50mg 1-0-0 3. T. rifagut 1-0-1 550mg 4. syp duphalac 1-1-1 5. foracort 400mcg 6. Tiova 9 mcg 7. syp potclor 10ml 1-1-1 8. inj taxim 1-1-0 10 mg 9. loose enema	6	Admin: 1. T. Lasix 40mg 1-0-0 2. T. Aldactone 50mg 1-0-0 3. T. rifagut 1-0-1 550mg 4. syp duphalac 1-1-1 5. foracort 400mcg 6. Tiova 9 mcg		8	7	1	. 1. spironolactone + potassium chloride = increases serum potassium	1- Medium Adherence		44	56	50	63
	OP	127	68	M	4564842		Geriatric															5	4	1	1. ticagrelor + aspirin = aspirin increases antiplatelet effect of ticargrelor	2 - Medium Adherence		50	56	75	56
	IP	195	74	M	4416700		Geriatric	cough with expectorant , T2DM, HTN, decrease urine output, breathlessness, constipation	nil	CKD, HTN, T2DM	140/60	61	92			9		Admin: 1. livogen 2. inj furosemide 40 mg 3. tab prazopress XL 2.5 mg 4. tab arkamine 100mg 5. tab nicardia retard 20 mg 6. inj meropenem 500 mg 7. tab pantop 40 mg 8. tab shelcall CT 4000U 9. inj epo	9	Admin: 1. arkamine 100 mg 2. tab nicardia retard 20 mg 3. tab prazoprex 5 mg 4. tab lasix 40 mg 5. tab ferozome 0-0-1 6. t folvite 5 mg 7. tab rantac 150 mg 8. cap becosules 500 mg 9. inj mixtard		2	2			2- Medium Adherence		83	50	75	50
	IP	200	74	M	4720162		Geriatric	Hip pain,Trauma, Tingling sensation, T2DM, Epilepsy, HTN, TB	T. Mirtaz 7.5mg 0-0-1	indiopathic parkinsonism, periperal neuropathy, oral candiosis	130/80	89	97			10		Admin: 1. t. gabapin NT 100/10 2. T. Forcan 150mg 3. t. pan 40mg 4. t. ultracet semi 5. t. pramipexol 0.25mg 6. t. mirtaz 7.5mg 7. t. syndopa 8. moisturiing lotion 9. t. lorinol 10mg 10. t. etoricoxin	8	Admin: 1. TAB. PRAMIPEXOL 0.25mg 1-1-1 2.TAB. SYNDOPA 110mg 1-1-1 3. TAB. GABAPIN-NT (100+10mg) 1-0-1 4. TAB.ETORICOXIB 60MG 5. TAB. MIRTAZ 7.5mg 0-0-1 6. HUMEDO (Moisturizing lotion) 1-0-1 7. LUMAR CORSET 8. FLAMINGO QUADRIPOD WALKING STICK		5	4	1	1. mirtazepine + fluconazole = both increases QTc interval	5- Low Adherence		31	56	75	25
	IP	172	79	M	4551403		Geriatric	T2DM, HTN, Toe gangrene, PVOP	T. MEtformin 500mg, T. Telmisartipin tan 20mg, t. librium 10mg, t. ecospirin, h. actrapid, t. quitipin 50mg	gangerene on right toe, PVD since 1 year, uncontrolled T2DM, HTN	120/80	84	98			16		Admin: 1. T. Metformin SR 500mg 2. C. Ecospirin AV 75/20 3. t. Quitipin 50mg 4. c. linezold 600mg 5. t. telmisartan 20mg 6. t. glimipride +metformin 1mg+500mg 7. t. pantop 400mg 8. t. caroloc 1cap 9. t. thiamine 100mg 10. t. nodosis 500mg 11. syp. cremaffin 10mg 12. inj cefraxone 1g 13. inj . tramadol 50g 14. inj. pantop 40mg 15. inj. PCT 1gm 16. inj piptaz 4.5g	16	Admin:1. T. Metformin SR 500mg 2. C. Ecospirin AV 75/20 3. t. Quitipin 50mg 4. c. linezold 600mg 5. t. telmisartan 20mg 6. t. glimipride +metformin 1mg+500mg 7. t. pantop 400mg 8. t. caroloc 1cap 9. t. thiamine 100mg 10. t. nodosis 500mg 11. syp. cremaffin 10mg 12. inj cefraxone 1g 13. inj . tramadol 50g 14. inj. pantop 40mg 15. inj. PCT 1gm 16. inj piptaz 4.5g		7	6	1	1. linezolid + tramadol = oth increases serotonin levels	2-Medium Adherence		50	44	75	35
	IP	25	68	M	4761666		Geriatric	HTN, COPD, Chest pain, breathlesness, dyspnea, palpitation	neb. Duolin, neb. Budecort, tab. Albendazole, tab. Montair FX, SYP. Cheston, syp. Reswas	ischemic heart disease, ACS NSTEMI, CAD-Tripple vessel disease, mild systolic function , HBSAG+VE, Dyslipedemia	110/80	92	99			11		Admin: 1. inj. Fondaflo 2.5mg 2. tab. Clopivas 75mh 3. tab. Storvas 40mg 4. t. ranozex 500mg 5. t. aldactone 2mg 6. neb. Duolin 7. neb. Budecort 8. t. montair FX 9. SYP cheston LC 10ML 10. T. Serta 25mg 11. t. clonazepam 0.25mg	11	Admin: 1. TAB CLOPIVAS AP 75/75 1-0-1 2. TAB STORVAS 40 0-0-1 3. TAB RANOZEX 500 1-0-1 4.TAB ALDACTONE 25MG 1-1-0 5. TAB PERINORM 10MG 1-1-1 6. TAB SERTA 25MG 0-01 X 7DAYS 7. TAB CLONAZEPAM 0.25MG 0-0-1 8. MDI FORGLYN 2 PUFFS WITH SPACER 1-0-1 9. TAB MONTAIR FX 0-0-1 X 7DAYS 10. SYP CHESTON LS 10ML 1-1-0 11. SYP RESWAS 10ML 0-0-1		6	5			2-Medium Adherence		69	63	69	56
	IP	228	73	M	4759153		Geriatric	chest pain, hernia, bilateral lower limb swdelling, breathlesness	T. metoprolo, t. clopikind AS	Severe Chf , CRTI, HBSAY+VE	120/90	84	98			15		Admin: 1. cap. Storvas CV---Stopped 2. t. ranozex 500mg 3. inj lasix 40mg 4. t. aldactone 25mg 5. neb. Duolin 6. neb budecort 1-0-1 7. t. dytor 5mg 8. inj xone 1gm 9. t. ecospirin 325mg 10. cap. Storva gold 10mg 11. syp reswas 10ml 1-1-1 12. t. albendazole 400mg 13. t. telekast-F 14. Inj methyl prednisolone 15. t. amoxyclav 65mg	8	Admin: 1. cap. Storva gold 10mg 2. t. ranozex 500mg 3. t. pan 40mg 4. t. dytor 5mg 5. t. nebicard 2.5mg 0-0-1 6. t. ramistar 2.5mg 7. MDI forgly plus 8. zvt. Minispacer		7	5	2	1.methylprednisolone + ranolazine = methylprednisolone decreases level of ranolazine y affecting hepatic enzyme metaboblism 2. budesonide + ranolazine =budesonide decreases effect of ranolazine y affectingb hepatic enzyme metaolism	1-Medium Adherence		56	56	75	63
	IP	284	67	F	4753847		Geriatric	HTN, T2DM CKD, CLD, Generalized weaknes, generalizesd itching,	t. dapagliflozem 10mg, t. glez 5mg, t. furosemide 40mg, t. zomelis SR 100mg, t. eriale-ls,	hyperammoxia, CKD, t2dm, CLD,	110/60	76	96			10		Admin: 1. inj. ceftriaxone 1gm 2. inj. Pantop 40mg 3. I 10/50 nj flucanazole 150mg 4. looz enema 5. syp lactulose 20ml 6. t. rifaximine 550mg 7. t. propranolol 10mg 8. t. cilamet XL 9. Liquid paraffin 10. t. atarax 10mg	16	Admin: 1. INJ. HUMAN ACTRAPID 14-14-14 (S/C) x 2. INJ. BASALOG 12Unit 3. TAB. GLICLAZIDE 80mg 1-0-1/2 x 4. TAB. CILAMET-XL (CILNIDIPINE + METOPROLOL, 5. TAB. DYTOR 20mg 1-0-1/2-0 x 45 DAYS (TO 6. TAB. RIFAGUT 550mg 1-0-1 x 45 DAYS 7. TAB. PROPRANOLOL 60mg 1-1-1 x 45 DAYS (TO 8. TAB. THIAMINE 100mg 1-1-1 x 45 DAY 9. TAB. ATARAX 25mg 0-0-1 x 30 DAYSBA 10.TAB. BILASTIN 20mg 0-0-1 x 30 DAYS 11. TAB. …		2	1			3-low adherence		44	50	75	56
	IP	140	65	F	4760702		Geriatric	Abdominal pain, pain in the pernium region	NIL	UTI, newly diagnosed HTN, B/L OA knee	200/100	90	98			11		Admin: 1. Norflox 400mg 1-0-1 2. t. Amlodipine 5mg 3. t. shelcal 500mg 4. t. vit D 60K 5. t. ultracet 6. syp. Citralka 15ml 1-1-1 7. clingen 0-0-1 8. wolon ointment 9. tab. Clingen forte 0-0-1 10.inj. Forcan 150mg 1-0-0 11. inj.arachitol 60k [STAT]	7	Admin: 1. TAB.NORFLOX ( 400MG ) 1-0-1 X 4 DAYS 2. TAB AMLODIPINE 5MG 1-0-0 TO CONTINUE 3. TAB SHELCAL 500MG 1-0-1 TO CONTINUE 4. TAB VIT D 60K ONCE A WEEK FOR 3 WEEKS 5. TAB ULTRACET 1-0-0 X 7 DAYS 6. SYP.CITRALKA ( 15ML ) 1-1-1 IN HALF GLASS OF WATER 7. CLINGEN VAGINAL PASSERY 0-0-1 FOR 4 DAYS		1	1			1-Medium Adherence		56	56	69	56
	IP	308	62	F	4748141		Geriatric	HTN, T2DM, rheumatoid arthritis, breathlesness, giddiness, joint pain	t. amlong 1-0-0, t. glycomet 500mg	rhematoid arthritis , T2DM, sys. HTN	150/90	62	98			10		Admin: 1. T.deflazocort 6mg 1-0-1 5mg 2. t. HCQ 0-0-1 400mg 3. t. shelcal 1-0-0 500mg 4. t. etorva 1-0-0 60mg 5. t. pantop 40mg 1-0-0 6. inj emeset. 4mg 7. t. foltrax 10mg 8. t. folvite 5mg 9. t. shelcal HD 10.T. lefno 10mg	11	Admin: 1. TAB. DEFZACORT 6MG 1-0- 2. TAB. DEFZACORT 6MG 1-0-1/2 3. TAB. DEFZACORT 6MG 1-0-0 4. TAB. FOLVITE 5M 5. TAB. HCQs 400MG 1-0-0 6. TAB.SHELCAL HD 0-1-0 7. TAB. LEFNO 10MH 1-0-0 TO 8. TAB. GLUCONORM GP1 (500/1) 1-0-0 9. TAB. GLUCONORM SR 500MG 0-0-1 10 CAP. A TO Z 0-1-0 11. TAB. ENALAPRIL 2.5MG		7	5		1. methotrexate + etodolac = etodolac increases serum conc. Of methotrexate 2. tramadol + levocitrizine = levocitrizine enhances CNS depressant effect of tramadol	2-Medium Adherence		56	44	50	56
	IP	140	63	M	3109815		Geriatric	chest pain, dyspneT2DMa, palpitation, orthopnea, IHD, COPD,	NIL	Ischemivc heart disease ACS-NSTEMI, CAD, PTCA, HTN , COPD	120/70	90	99			9		Admin: 1. Cap. Storva gold 10mg 1-0-0 2. t. pan 40mg 1-0-0 3. t. ranozex 500mg 4. t. prolomet XL 25MG 5. T. ramistar 6. t. zolcam 10mg 7. t. gluconorm G2 8. T. glimipride 9. t. metformin	8	Admin: 1.TAB.NORFLOX ( 400MG ) 1-0-1 X 4 DAYS 2. TAB AMLODIPINE 5MG 1-0-0 TO CONTINUE 3. TAB SHELCAL 500MG 1-0-1 TO CONTINUE 4. TAB VIT D 60K ONCE A WEEK FOR 3 WEEKS 5. TAB ULTRACET 1-0-0 X 7 DAYS 6. SYP.CITRALKA ( 15ML ) 1-1-1 IN HALF GLASS OF WATER 7. CLINGEN VAGINAL PASSERY 0-0-1 FOR 4 DAYS 8. WOLON OINTMENT 1-0-0		5	4			1-Medium Adherence		50	50	69	44
	IP	30	67	M	4721564		Geriatric	T2DM, CKD, TB, BA, Pedal edema, breathlesness, generalized weakness, abnormal distension	syp. Lactulose 15ml1-0-1, t. rifagut 550mg, 1-0-1, t. pantop 40mg 1-0-1	CLD, CVA, Bilateral pleural effusion with underlying lung collaps, bilateral pneumonia	110/60	84	96			16		Admin: 1. inj xone 1-0-1 1gm 2. inj. Pantop 40mg 1-0-0 3. t. rifagut 1-0-1 450mg 4. syp. Lactulose 15ml 5. t. pramipexol1/20-0-1/2 0.2mg 6. inj lasix 20mg 7.t. pancreoflat 8. syp. Potclor 15ml 9. t. aldactone 1-0-0 50mg 10. t. hyponat 15mg 11. t. rifampicin+INH+ethambutol 300mg 12. t. pyridoxine 100mg 13. t. mucinac 600mg. 14. pramipex 0.25mg 15. t. azithromycin 500mg 16. inj . DEXA 6mg	13	Admin: 1. tab. Pyridoxine 100mg 2. tab. Azee 250mg 3. inj lasix 40mg 4. Inj dexa 6mg 5. inj pantop 40mg 6. tab. Rifagut 550mg 7. syp lactulose 20ml 8. tab. Pramipexol 0.25mg 9. tab. Pancreoflat 10. tab. Aldactone 50mg 11. tab. Hyponat 15mg 12.neb. duolin 13. neb. budecort	.	3	2	1	1. spironolactone + potassium chloride = both increases serum potassium	3-Low Adherence		50	50	69	56
	IP	251	71	F	4533568		Geriatric	breathlessnes, cough with expectoration ,T2DM ,HTN	Tab.Metformin 500mg ,Nicardia 10mg ,Lasix 10mg ,deriphllyne	Chronic bronchial asthma ,T2DM ,HTN ,Obesity ,melano acanthoma mild concentric lvh	110/80	86	96			17		Admin: 1.inj. Pipzo 4.5 g 2. inj hydrocort 50 mg 3. neb. Budecort 4. neb. Duolin 5. tab. Clindipine 6. tab. Metformin 500mg 7. inj lasix 20mg 8. mucimax neb 9. inj dexa 6mg 10. cap. Vibact 11. tab. Racecadotril 12. tab. Mirbeg 13. tab. Prednisolone 10mg 14. tab. doxolline 400mg 15. tab. telma 20mg 16. thrombophob ointment 17. forocort DPI	11	Admin: 1.TAB CILNIDIPINE 10MG 1-0-1 X TO CONTINUE 2.TAB TELMISARTAM 40 MG 1-0-0 X TO CONTINUE 3.TAB METFORMIN 500 MG 1-1-1 X TO CONTINUE 4.TAB DOXOLIN 400MG 1/2-0-0 X TO CONTINUE 5.CAP ECOSPIRIN AV (75/10MG) 0-0-1 X TO CONTINUE 6.FORACORT DPI 200 MCG 1-0-1 X TO CONTINUE 7.DUOLIN DPI 1-1-1 X TO CONTINUE 8.ZIMBA CREAM FOR L/A 1-0-1 X 14 DAYS 9.THROMBOPHOB OINTMENT FOR L/A 1-1-1 X 5 DAYS 10.TAB PRED…		6	6			3-Low adherence		44	38	69	69
	IP	301	75	F	4740778		Geriatric	T2DM, HTN, Abdominal distention,	t. glycomet GP4 500mg,t. amlong 5mg, t. tornide 5mg	HCV, CLD, AKI, T2DM, HTN, Anemia, hyponatremia, hypoalbumia, urosepsis	160/70	100	98			18		Admin: 1. t.cilacar 5mg 2. t. glicalizide 40mg 3. t. metformin 500mg 4. t. sofostrovit+velpatsir 500mg 5. t. rifagut 550mg 6. inj. Dexa 6mg 7. t. propranolol 20mg 8. t. pramipexol 0.25mg 9. t. paracetomol 1gm 10. tab. Gabapin NT 100mg 11. inj. Lasix 60mg 12. tab. aldactone 100mg 13. tab. panD 40/20 14. T. Niftran 100mg 15. inj. buscopan 10mg 16. t. clonazepam 0.25 17. Bcomplex 18. cap. Ato Z	4	Admin: 1.TAB ETOVA ER 400MG 1-0-1 X 5 DAYS 2.TAB PAN 40 1-0-1 X 5 DAYS 3.TAB REMARCH 1-0-0 X 30 DAYS 4.TAB BIO D3. 0-1-0 * 30 DAYS		5		5	1. pan + sofosbuvir = pan decreases level of sofosbuvir by increasing gastric pH 2. dexa + sofosbuvir = dexa decreases effect of sofosbuvir by affecting hepatci enzyme metabolism 3. propranolol + furosmeide = propranolol increases and furosemide decreases serum potassium 4. propranolol + rifaximin = propranolol increases level of rifaximin by p-glycoprotien efflux transporter 5. gabapentin + clon…	6-Low adherence		56	56	69	69
	IP	167	62	F	4001334		Geriatric	COPD, HTN,	NIL	Bilateral pneumonia, Acute exceberation of COPD , T2DM, URTI, HTN	160/70	85	95			10		Admin: 1.Inj piptaz 4.5 gm 1-0-1 2.inj hydrocortisone 100mg 1-1-1 3. t Azithromycin 500mg 1-0-0 4. T AB- flo - n 5. neb duolin 6. neb budecort 7. tab ecospirin gold 8. tab isonorm 30 mg 9. Inj Enoxaparin 10. inj lasix	11	Admin: 1. MDI duolin 2. MDI tiova 3. MDI budecort 1-0-1 4. tab atorvastatin 5. tab nicardia R 1-1-1 6. tab glicalizide 7. tab shelcall HD 0-1-0 8. tab pantop 40 mg 9. tab augmentin duo 625mg 10. tab dexa 4 mg 11. syp cremaffin sos		5		5	1. azithromycin + enoxaparin = azithromycin increases effect of enoxaparin by decreasing metabolism 2. piperacillin + enoxaparin = piperacillin increases effect of enoxaparin by anticoagulation 3. levalbuterol + furosemide = both decreases serum potassium 4. atorva + hydrocortisone = atorvastatin increases levle of hydrocortisone by p-glycoprotien efflux transporter 5. atorva + budesonide = atorv…	2-Medium adherence		44	56	50	50
	IP	287	68	M	4777250		Geriatric	chest pain, HTN, Breathlessnes, IHD, COPD,	t. ramistar 5mg, t. carvediol 325mg	ischemic heart disease, CAD,PTCA, HTN	150/90	90	98			10		Admin: 1. Cap. Stprva CV 0-0-1 10MG 2. t. ranozex 1-0-1 500mg 3. tab. Pan 1-0-0 40mg 4. tab. Cilacar 0-0-1 5mg 5. duolin neb 6. tab. Nicardia retard 7. tab. Ecospirin 325mg 8. tab. Clopivas 300mg 9. cap. Storva gold 1-0-1 10mg	11	Admin: 1. Cap. Stprva CV 1-0-1 10MG 2. t. ranozex 1-0-1 500mg 3. tab. Pan 1-0-0 40mg 4. tab. Cilacar 0-0-1 5mg 5. tab. Ramister H 1-0-0 6. MDI forglyn 7. tab. Doxollin 8. ZVI Mini spacer 9. tab. Telekast o-o-1 10. TRP GEL 11. Tab. Dolo 650mg 1-1-1		4	3	1	1. nifedipine + ranolazine = nifedipine increases level of ranolazine by affecting hepatic enzyme metabolism	7-Low adherence		38	38	69	50
	IP	168	80	M	4771941		Geriatric	pain in lower limb, pedal edema, lower back ache		CAD, Degenerative bone disease, bilateral osteo arthritis, T2DM, Dyslipidemia, hyperkalemia, UL SENSORY						14		Admin: 1. TAB. Gabapin NT 0-0-1 100/10 2. TAB. ULTRACET SEMI 1-0-1 3. inj. Depomedeol 80mg 4. inj. Enaxoparin 0.4ml 5. tab. Prednisolone 10mg 6. tab. Epixaban 1-0-0 5mg 7. inj arachitol 6lk 8. tab. Vit d3 60K 9. TAB. ATORVA 10MG 0-0-1 10. TAB. Metformin 500mg 1-0-0 11. tab. ecospirin 75mg 12. tab. forenza 325mg 1-0-1 13. tab. enzoflam 1-0-1 14. tab. pantop 4omg	7	Admin: 1.tAB. ECOSPIRIN-AV (75/10mg) 0-0-1 x TO CONTINUE 2.TAB. METFORMIN 500mg 1-0-0 x TO CONTINUE 3.TAB. GABAPIN-NT (100/10mg) 1-0-1 x TO CONTINUE 4.CAP. BIO D3 MAX 0-1-0 x 30 DAYS 5.TAB. PREDNISOLONE 10mg 1-0-0 x 5 DAY 6.TAB. PANTOP 40mg 1-0-0 x 20 DAYS 7.TAB. ULTRACET 1-0-1 x 15 DAYS		3		3	1. diclofenac + apixaban = both increases anticoagulation 2. enoxaparin + apixaban = both increases anticoagulation 3. cefpodoxime + enoxaparin = cefpodoxime increases by anticoagulation	3-Low adherence		44	50	69	50
	IP	62	89	F	2779099		Geriatric	breathlessnes, HTN, T2DM,	T. hydrochlorothiazide+telmisarthan[ 12.5+40] 1-0-0	COPD, HTN, T2DM	100/70	70	96			9		Admin: 1. diclo gel 2. inj hydrocort 1-0-1 3. inj. Lasix 1-0-1-0 4. tab. Telma H[12.5+40] 5. Tab. Metformin 1-0-1 6. ultracet semi 1-0-1 7. inj pantop 1-0-0 40mg 8. syp. Asthakind 1-1-1 7.5ml 9. inj ceftrioxone 1gm 1-0-1	11	Admin: 1.TAB. TELMISARTAN + HYDROCHLORTHIAZIDE (40+12.5MG) 1-0-0 TO CONTINUE 2.TAB. METFORMIN SR 500MG 1-0-1 TO CONTINUE 3.TAB. DOXOPHYLINE 400MG 1/2- 0- 1/2 TO CONTINUE 4.MDI DUOLIN WITH SPACER 2 PUFFS 1-1-1 TO CONTINUE 5.MDI BUDECORT WITH SPACER 2 PUFFS 1-0-1 TO CONTINUE 6.TAB. PANTOP 40MG 1-0-0 x 1 WEEK 7.TAB. MUCINAC 600MG 1-0-1 x 1 WEEK 8.TAB. WYSOLONE 10MG 1-0-0 x 5 DAYS5MG 1-0-0 9.SYP. POT…		6	6			4-Low adherence		44	63	75	69
	IP	283	78	F	4772203		Geriatric	generalized weekness, breathlesness, orthopnea, low back ache,	T Pan 40 1-0-0, T. Aldactone 25 mg, t. ecospririn Av 75\10, T.ocamet 500mg, T. Syndopa 110mg,	IHD, anemia chronic disease, parkinsonism disease, UTI, T2DM, Severe osteoporesis	120\80	80	97			14		Admin: 1. Inj.lasix 20mg 2. Inj pantop 40mg 3. Tab.ultracet semi 1-0-1 4. T. Gabapin Nt 100\10 5. T.Metformin 500mg 6.Cap.ecospirin 75\10 7. T.Syndopa 110mg 8. Inj. Metoclopromine 10mg 9. T.Pramipexol 0.25mg 10. T. Evabret 5mg 11. T. Pantop 40mg 12. T.Dytor plus 20\50mg 13. T.Hyponat 15mg 14. T Sobosis 500mg	11	Admin: 1.TAB. TELMISARTAN + HYDROCHLORTHIAZIDE (40+12.5MG) 1-0-0 TO CONTINUE 2.TAB. METFORMIN SR 500MG 1-0-1 TO CONTINUE 3.TAB. DOXOPHYLINE 400MG 1/2- 0- 1/2 TO CONTINUE 4.MDI DUOLIN WITH SPACER 2 PUFFS 1-1-1 TO CONTINUE 5.MDI BUDECORT WITH SPACER 2 PUFFS 1-0-1 TO CONTINUE 6.TAB. PANTOP 40MG 1-0-0 x 1 WEEK 7.TAB. MUCINAC 600MG 1-0-1 x 1 WEEK 8.TAB. WYSOLONE 10MG 1-0-0 x 5 DAYS5MG 1-0-0 9.SYP. POT…		6	5	1	1.metoclopramide + pramipexole = pharmacodynamic antagonism	6-Low adherence		69	56	69	50
	IP	245	70	M	4769454		Geriatric	Lower limb tingling, shoulder pain, knee joint pain, DM , burning sensation	T.Voglibose 4mg, T.Neurobion forte, T.Amlodipin 10mg	T2DM, Dyslipidemia, shoulder priarthritis	150/60	86	98			9		Admin: 1. Inj.Arachitol 62k 2. Cap.vitamin D3 60K 3. T.Gabapin NT 100\10 4. T.Myoril 4mg 5. T.Metformin SR 500mg 6. T.Dulfitin 20mg 7. T.Pantop 40mg 8. T.Ultracet 1-0-1 9. T.Vibactin 50mg	8	Admin: 1. T.Metformin SR 500mg 2. T.Vildagliptin 50mg 3. T.Gabapin NT 100+10mg 4. T.Vit D3 60K 5. T.Doloxitin 20mg 6. T.Ultracet semi 7. T.Pantop 40mg 8. Caeboxymethylcellulose 1-1-1		4	2	2	1. tramadol + gabapentin = gabapentin enhances CNS depressant effect of tramadol 2. tramadol + duloxetine = the risk for serotonin symdrome is increasesd	2-Medium adherence		56	56	75	56
	IP	279	64	F	4774450		Geriatric	Alcohol withdrawal syndrome, tremmer, dubectamy, headache	NIL	Alcohol withdrawal syndrome, CLD, resolving wrinkle, encephalopathy, diselectrolitemia	180\60	72	92			10		Admin: 1. Syp.Lactulose 50ml 0-0-1 2. T.Librium 25mg 1-0-1 3. Inj.Optineuron 4amp 1-1-1 4. Inj.Lopez 4mg 5.T.Pan 40mg 1-0-0 6. T.Flucanazole 150mg 1-0-0 7. T.Udiliv 100mg 150mg 1-0-1 8. T. Thiamine 2-2-2 9. T.pramipexol 0.25mg 10.T.Mydodrin 5mg	8	Admin: 1.TAB PRAMIPEXOLE 0.25MG 1/2 - 0 - 1/2 to continue 2.TAB THIAMINE 100MG 1-1-1 X 3O DAYS 3.TAB SHELCAL 500MG 1-0-0 X 30 DAYS 4.TAB VITAMIN D3 ONCE A WEEK X 6 WEEKS 5.TAB RIFAGUT 440MG 1-0-0 X 30 DAYS 6.SYP LACTULOSE 15ML 0-0-1 X 30 DAYS 7.TAB BENFOMET FORTE 1-0-1 X 20 DAYS 8.LIOFEN XL 20MG 0-0-1 X 20 DAYS		3	3			5-Low adherence		50	44	69	50
	IP	108	74	M	4744091		Geriatric	Cough with expectorant , T2DM, weekness,dizziness breathlessness,	T.Metformin 500mg	T2DM,HTN,CKD	120\80	84	98			21		Admin: 1. T.Metformin 500mg 1-0-0 2. T.Gliclazide 80mg 1-0-1 3. Inj.Ceftrioxome 2mg 1-0-0 4. Duolin Neb 1-1-1 5. T.Prednisolone 10mg 1-0-0 6. Inj pan 40mg 1-0-0 7.Inj.Hydrocot 100mg 8. Inj.Heparin 4000IU 9. T.Clopivas 75\75 10.T.Atorva 20mg 11.Inj. Heparin enaxoparin 1000IU 12.Inj.Lasix 20mg 13.T.Lonazipam 0.25mg 14.T.Dulcoflex 15.T.lasix 40mg 16.T.Atorva 20mg 17. T.Veltam 0.4mg 18. Syp.Cremafin …	10	Admin: 1.TAB. CLOPIVAS AP (75/75mg) 0-1-0 X TO CONTINUE 2.TAB. ATORVA (20MG) 0-0-1 X TO CONTINUE 3.TAB. DYTOR (10mg) 1-0-0 X TO CONTINUE 4.INJ HUMAN MIXTARD (30/70) 16 - 0 - 10 X TO CONTINUE (30min before food) 5.TAB. GLIPIZIDE (5MG) 1-0-1 X TO CONTINUE (30min before food) 6.TAB. LINAGLIPTIN (5MG) 0-1-0 X TO CONTINUE 7.TAB. VELTAM (0.4MG) 0-0-1 X TO CONTINUE 8.MDI DUOLIN WITH SPACER 2 PUFF 1-1-1 …		3		3	1. enoxaparin + heparin=both increases anticoagulation 2. ceftriaxone + heparin = ceftriaxone increases level of heparin by anticoagulation 3. ceftriaxone + enoxaparin = ceftriaxone increases effect of enoxaparin by anticoagulation	4-Low adherence		38	44	69	44
	IP	237	76	F	4775110		Geriatric	T2DM, HTN,IHD,Seizure disorder,CVA,	Levitraceptam 500mg 1-1-1, Tab.Metformin 500mg 1-0-1, Tab.Telimisartan 40mg, Tab.Pantop 40mg, Tab.Metaprolol XL Tab.Thyronorm 125mg,Tab.Thyronorm 125mg,Tab.Clopivas	T2DM,HTN, IHD,Seizure disorder	130\70	76	93			15		Admin: 1. inj lorazepam 2mg 2. inj paracteomol 1gm 3. inj pipzo 4.5g 1-1-1 4. inj. Pantop 40mg 1-0-1 5. inj emest 4mg 1-0-0 6. tab. Doxy 100mg 1-0-1 7. inj lucipet 500mg 1-0-1 8. tab. Clinidipine+telmisartan 10/40mg 1-0-1 9. tab. Metformin 500mg 1-0-1 10. tab. thyronorm 1-0-0 100mcg 11. cap. clopilet A 75/75mg 0-1-0 12. tab. atorvastatin 40mg 0-0-1 13. inj. meropenem 1gm 1-0-1 14. inj. dexa 6mg 1…	7	Admin: 1.TAB. LEVIPIL 500MG 1-0-1 x TO CONTINUE 2.TAB. CILNIDIPINE + TELMISARTAN (10/40MG) 3.TAB. METFORMIN SR 500MG 2-0-1 x TO CONTINUE 4.TAB. THYRONORM 25MCG 1-0-0 5.CAP. CLOPILET-A (75/75MG) 0-1-0 TO 6.TAB. ATORVASTATIN 40MG 0-0-1 TO CONTINUE 7.CAP. PAN-D (40/30MG) 1-0-0 x 1 WEEK		4	3	1	1. piperacillin + enoxaparin = pharmacodynamic antagonism	6-Low adhernce		44	38	69	44
	IP	265	72	M	4768617		Geriatric	Difficulty in walking, pedal edema, lower back ache, abdominal surgery, cataract surgery		left basal pneumonia, T2DM, Psoriasis	110/60	96	98			15		Admin: 1. tab. Gabapin NT 100/10 0-0-1 2. tab. Ultracet semi 1-0-1 3. inj. Deepomedrol 80mg 4. inj. Enaxoparin 0.4ml 5. tab. Prednisolone 10mg 6. tab. Apixaban 5mg 7. inj. Arachitiol 6lak 8. tab. Vit D3 60K 9. TAB. Atorva 10mg 10. tab. Metformin 50mg 11. tab ultracet semi 12. tab. ecospirin 75mg 0-1-0 13. tab. forenza 325mg 14. tab. enzoflam 15. tab. pantop 40mg	8	Admin: 1.INJ XONE 2G IV 1-0-0 X 5 DAYS (TO BE TAKEN AT LOCAL CLINIC) 2.INJ MIXTARD [30/70] 30 --0-- 12 TO CONTINUE 3.TAB DAPAGLIFLOZIN 10MG 0-0-1 TO CONTINUE 4.TAB GLICLAZIDE - MR 60MG 1-0-1/2 TO CONTINUE 5.TAB METFORMIN SR 500MG 1-0-0 TO CONTINUE 6.TAB PAN D 1-0-0 X 5 DAYS 7.TOPISAL OINTMENT 1-0-0 - ONLY ON SATURDAY 8.EMMOLLIENTS L/A 1-0-0 ALL DAYS EXCEPT SATURD		4	2	2	1. enoxaparin + apixaban = both increases antiocagulation 2. cefdoxime + enoxaparin = cefpodoxime increases level of enoxaparin by anticoagulation	2-Medium adherence		56	44	75	56
	IP	197	73	F	4777800		Geriatric	T2DM, COPD, HTN, Fever, cough, breathlesness, headache, giddiness	NIL	pneumonia, COPD, Sepsis, HTN, T2DM	180/100	84	96			12		Admin: 1.Inj. Pipzo 25mg 1-1-1 2. MDI duolin 2puff 1-1-1 3. MDI Budecort 2 puff 1-0-1 4. MDI Tiova 2puff 1-0-1 5. inj doxy 100mg 1-0-1 6. inj. Pantop 7. tab. Dexa 1-0-0 8. tab. Shelcal HD 500mg 9. tab. Pantop 40mg 10. tab. Atorvastatin 20mg 11. syp. cremafin plus 15ml 12. tab. nicardia R 10MG 1-1-1	11	Admin: 1.MDI. DUOLIN (with spacer) 2puff 1-1-1 x TO CONTINUE 2.MDI. TIOVA (with spacer) 2puff 1-0-1 x TO CONTINUE 3.MDI. BUDECORT (with spacer) 2puff 1-0-1 x TO CONTINUE 4.TAB. ATORVASTATIN 20mg 0-0-1 x TO CONTINUE 5.TAB. NICARDIA-R 10mg 1-1-1 x TO CONTINUE 6.TAB. GLICLAZIDE 40mg 1-0-1 x TO CONTINUE (30min BF) 7.TAB. SHELCAL-HD 0-1-0 x 30 DAYS 8.TAB. PANTOP 40mg 1-0-0 x 7 DAYS (30min BF) 9.TAB. A…		4	3	1	1. magnesium hydroxide + doxycycline = magnesium hydroxide decreases level of doxycycline by inhibition of GI absorption	2-Medium adherence		31	44	69	56
	IP	23	72	M	4774454		Geriatric	breathlesness, chest pain, neck pain, CAD, DRD, HTN, T2DM, epilepsy, asthma, TB	NIL	CKD, HTN, COPD, CAD, IHD	170/80	56	96			9		Admin: 1. Losar H 2. T. ecospirin AV 0-0-1 3. T. Clopivas 300mg 4. T. atocor 0-0-1 40mg 5. t. powergesis MR 6. T. Pan 40 1-0-0 7. inj. Lasix 0.6cc 8. t. ecospirin 150mg 9. inj NS 75Ml/hr	7	Admin: 1. TAB ECOSPRIN 150 0-1-0 X TILL REVIEW 2. TAB CLOPIVAS 75 1-0-1 X TILL REVIEW 3. TAB ATOCOR 40 0-0-1 X TILL REVIEW 4. TAB PAN 40 1-0-0 B/F X TILL REVIEW 5. TAB LOSAR-H 50/12.5 1-0-0 X TILL REVIEW 6. TAB POWERGESIC MR 1-0-1 X 3DAYS 7. TRP GEL FOR LA		4	4			4-Low adherence		38	44	69	50
	IP	172	83	M	4776255		Geriatric	Fever, sore throat, cough, difficulty in swallowing,	t. covnil D 1-0-0, T. Azilm 5mg 1-0-0, t. methoplus 1-0-0,	UTI, HTN, AKI, URT, Dementia with behavioural changes, dyselectrolytemia, septic shock to urosepsis	120/80	80	94			15		Admin: 1.Inj. Enaxoparin 0.4ml 2. inj dexona 6mg 3. tab. Pantop 4. inj piptaz 4.5g 5. inj pantop P 40MG 6. MDI TIOVA 7. MDI BUDECORT 8. t. doxy 300mg 9. syp potklor 10. t. pramiprol 0.25 11.t. quitipine 12. t. delcolax 2lk 13. syp cyp-L 14. T. flucanozole 15. candid mouth paint 150 paint	4	Admin: 1.TAB PRAMIPEXOLE 0.25MG 1-0-1 {7am -0- 7pm} TO CONTINUE 2.MDI FORMOFLO 250MG 1-0-1 TO CONTINUE 3.TAB QUETIAPINE 12.5MG 0-0-1 X 14 DAYS 4.SYP CREMAFFIN PLUS 2TSP 0-0-1 X SOS		2		2	1. quetiapine + pramipexole =pharmacodynamic antagonism 2. piperacillin + enoxaparin= piperacillin increases effect of enoxaparin by anticoagulation	4-Low adherence		38	44	69	50
	IP	148	71	F	1229813		Geriatric	burning sensation, T2DM, Giddiness, HTN, Edema , dyslipedemia	T. glinci +metformin 1-0-1/2, t. vilda 50mg, t. dopa 10mg, t. envas 25mg, rosuvastatin 10mg 0-0-1	T2DM, HTN, B/L glucoma suspect, b/L OA knees	110/60	76	96			10		Admin: 1. inj.lasix 20mg 2. t.glimipride+metformin 2+500mg 1-0-1\2 3.t.depaglifozin 10mg 0-1-0 4. t.envas 2.5mg 0-0-1 5. t.rozvas 10mg 0-0-1 6. t.vildagliptin 50mg 0-1-0 7.t.glynase MF 5+500mg 1-0-0 8. Inj.human actrapid 8units 9. Insulin HA 60-60-60 10.Inj.basolog	6	Admin: 1.INJ BASALOG 8U AT 10PM (AFTER FOOD) 2.TAB GLYNASE - MF 5/500 1-0-0 TO CONTINUE 3.TAB DAPAGLIFLOZIN 10MG 0-1-0 TO CONTINUE 4.TAB VILDAGLIPTIN 50MG 0-1-0 TO CONTINUE 5.TAB ENVAS 2.5MG 0-0-1 TO CONTINUE 6.TAB ROSVAS 10MG 0-0-1 TO CONTINUE		6	6			3-Medium adherence		50	56	75	56
	IP	252	73	F	4783054		Geriatric	fever with chills, cough with expectorant, decreased appetite,HTN, tuberculosis,asthama,T2DM,	t.nebivolol+manlong 1-0-0, t.cilacar 10mg 1-0-0,	TB, acute febrite illness, HTN , fatty liver , anemia, VIT D defeciency	120/60	84	98			12		Admin: 1. t.dolo 650mg 2. inj.pantop 40mg 1-0-0 3. inj.metaclopromode 10mg 1-1-1 4. t.albendazole 400mg 5. t. cilacar 10mg 6. inj. Arachitol 6 lakh 7. VIT D3 60k 8. t. benadon 20mg 1-0-0 9. t. AKT4 1-0-0 10. t. dexa 4mg 1-0-0 11. t. pantop 40mg 1-0-0 12. t. prednisolone 10mg 1-0-1	3	Admin: 1.TAB. BENADON 20MG 1-0-0 x TO CONTINUE 2.TAB. CILACAR 10mg 1-0-0 x TO CONTINUE 3.TAB. PREDNISOLONE 10mg 1-0-1 x 7 DAYS		5	5			3-Low adherence		44	31	69	50
	IP	140	81	F	4756787		Geriatric	HTN, T2DM CKD, CLD, Generalized weaknes, generalizesd itching,	t. metformin 500mg 1-0-1, T.telma 40mg 1-0-1, T. hydrochlorothiazide 25mg	carcinoma anal S\P diverting colotony	130\80	95	97			9		Admin: 1. T.ciplox TZ1-0-1 2. T.pan 40mg 1-0-0 3. t.metformin 500mg 1-0-1 4. t. telmistar 40mg 1-0-1 5. t.emeset 4mg 1-1-1 6. syp. Aristozyme 2tsp 0-0-1 7. inj. Pantop 40mg 8. inj.emeset 4mg 9. t. perinorm 10mg 1-0-1	3	Admin: 1.TAB PAN 40MG 1-0-0 X5 DAYS 2.TAB DOLO 650MG 3.TAB EMESET 1		4	4			2-Medium adherence		44	50	56	63
	IP	79	66	M	4776255		Geriatric	fever, sore throat, weakness	t.covanz t 1-0-0, t.azil M 5mg 1-0-1, t.quticool 12.5mg 0-0-1 t,methoplus 1-0-1	HTN, AKI, URTI, dyselectrolytemia, urosepsis	140/60	86	98			11		Admin: 1. inj.pipzo 2.25mg 1-1-1 2. t. dulcolax 2tablet 3.syp CYP-L 4. t.flucanazole 150mg 1-0-0 5. candid mouth paint 150mg 1-0-1 6.MDI. tiova 1-0-1 7. MDI. budecort 1-0-1 8. t. pramipexol 0.5mg 9. t. pantop 40mg 10. syp.cremafin plus 0-0-1 11. t. qutepine 25mg 0-0-1	4	Admin: 1.TAB PRAMIPEXOLE 0.25MG 1-0-1 {7am -0- 7pm} TO CONTINUE 2.MDI FORMOFLO 250MG 1-0-1 TO CONTINUE 3.TAB QUETIAPINE 12.5MG 0-0-1 X 14 DAYS 4.SYP CREMAFFIN PLUS 2TSP 0-0-1 X SOS		5	4	1	1. quetiapine + pramipexole = pharmacodynamic antagonism	2-Medium adherence		38	44	69	50
	IP	169	63	M	4759645		Geriatric	breathlesness , cough blood tingled expectoration, elevated BP	nil	malignancy layrnc	150/60	86	96			13		Admin: 1.t.paracetamol 500mg 2-2-2 2. inj.dexa 4mg 1-0-1 3. inj. Augmentin 1.2g 1-0-1 4. inj. Pantop 40mg 1-0-1 5. inj. Emeset 4mg 1-0-1 6. t.dolo 650mg 7. syp.ascoril 10ml 1-0-1 8. t.lopez 2mg 1-0-1 9. t.thiamine 100mg 1-1-1 10. t. liopflex-XL 20mg 11. syp.cremaffin 15ml 12. t.pan 40mg 1-0-1 13. t.ultracet 1-1-1	5	Admin: 1.TAB.FORENZA 325 MG (CEFPDOXIME+ CLAVULUNATE) 1-0-1X 5 DAYS 2)TAB.PANTOPRAZOLE 40 MG (BF)1-0-01X 5 DAYS 3)TAB.ENZOFLAM (DICLOFENAC+SERRATIOPEPTIDASE+PARACETAMOL)1-0-1 X5 DAYS 4)SYP AERODIL (AMBROXOL+ TERBUTALIN) 10ML-0-10ML X 5 DAYS 5)BETADINE GARGLE (DILUTE)		4	4			2-Medium adherence		38	31	75	63
	IP	232	67	M	4785405		Geriatric	pedal edema, breathlessness, HTN ,	t.amlodipin + atenolol 1-0-0	left lower lolee pneumonia, pulmonary embolism, IHD, COPD, macrolytic anemia, AKI on CKD, HTN	150\80	77	87			9		Admin: 1. inj.xone 1g 1-0-1 2. t.pantop 40mg 1-0-0 3. cap. Doxycycline 100mg 1-0-1 4. T. Mucinac 600mg 1-1-1 5. inj.hydrocort 100mg 6. cap. Ecospirin 75\20 7. duolin neb 1amp 8. 3% saline neb 1-1-1 9.inj lasix 20mg 1-0-0	13	Admin: 1.CAP. ECOSPIRIN AV 75MG/20MG 0-0-1 x TO CONTINUE 2.TAB. AMLODIPINE 2.5MG 0-0-1 x TO CONTINUE 3.TAB. TAMSULOSIN 0.4MG 0-0-1 x TO CONTINUE 4.TAB. FOLINEXT 0-1-0 x 1 MONTH 5.TAB. APIXABAN 2.5MG 1-0-0 x 1 WEEK 6.TAB. CEFUROXIME 500MG 1-0-1 7.CAP. DOXYCYCLINE 100MG 1-0-1 x 1 WEEK 8.TAB. PANTOP 40MG 1-0-0 x & DAYS (1/2 HOUR BEFORE FOOD) 9.TAB. MUCINAC 600MG 1-0-1 x 7 DAYS 10.TAB. WYSOLONE 10MG …		5	5			3-Medium adherence		50	44	75	69
	IP	161	70	M	4774218		Geriatric	weakness, giddiness, constipation, pedal edema, HTN, T2Dm, IHD	t.gluconorm-G1 1-0-0 , cap,ecospirin-AV 75\10, ramipril 2.5mg 0-0-1, T.metoprolol+telmistar 50\40	giddiness, chronic CVA, T2DM, HTN, IHD, vascular parkinsonism, pedal edema, retinopathy	130/60	86	96	12.4		15		Admin: 1. t. premipexol 0.25mg 1\2-0-1\2 2. t. syndopa 110mg 1\2-1\2-1\2 3. t. pan D 40\30 1-0-0 4. cap. Ecospirin 75\10mg 0-0-1 5. t. cardac 6. t. gliclazide SR 7. t. metformin SR 50mg 8. t. isosorbide mononitrit 9. t. meteprolol + telmistar 10. t. amlong 2.5mg 11. t. depagliflozin 5mg 1-0-0 12. syp. creamffin plus 15ml 0-0-1 13. t. pemipexol 0.25mg 14. t. syndopa 110mg 15. t HCQ 200mg 1-0-1	12	Admin: 1.CAP. ECOPSPIRIN-AV (75/10mg) 0-0-1 x TO CONTINUE 2.TAB. METOPROLOL + TELMESARTAN (50/40mg) 1-0-0 x TO CONTINUE 3.TAB. RAMIPRIL (CARDACE) 2.5mg 0-0-1 x TO CONTINUE 4.TAB. ISOSORBIDE MONONITRITE (MONOTRATE OD) 25mg 0-1-0 5.TAB. GLICLAZIDE-MR (RECLIDE-MR) 60mg 6.TAB. METFORMIN-SR 500mg 1-0-1 x TO CONTINUE 7.TAB. DAPAGLIFLOZIN 5mg 1-0-0 x TO CONTINUE 8.TAB. SYNDOPA 110mg 1/2-1/2-1/2 x TO CON…		6	5	1	1. ramipril + telmisartan = telmisartan increases serum conc. Of ramipril	6-Low adherence		44	44	69	50
	IP	70	71	M	4533568		Geriatric	breathlesness, cough, bronchial asthama, T2DM , HTN ,	T. metformin SR 500mg 1-1-1, t.nefidipine SR 10mg 1-0-0, lasix 40mg , nicardia 10mg	chronic bronchial asthama, T2DM , HTN, mild concentric LVH, obesity, melano acanthonaa, haryngotracheitis	150/90	110	97			17		Admin: 1. inj. Pipzo 4.5mg 1-1-1 2. inj. Hydrocort 50mg 1-0-1 3. neb. Budecort 1-1-q 4. neb duolin 5. t. cilindipine 10mg 1-0-1 6. t. metformin 500mg 1-1-1-1 7. inj.lasix 20mg 8. mucinax neb 1-1-1 9. inj dexa 6mg 10. cap. Vibact 1-0-1 11. t. rececadotret 100mg 1-1-1 12. t. merabeg 50mg 0-0-1 13. t. prednisolone 10mg 1-1-1 14. t. doxolin 400mg 1\2-0-0 15. t. telma 20mg 16. thrombophob ointment 17.…	11	Admin: 1.TAB CILNIDIPINE 10MG 1-0-1 X TO CONTINUE 2.TAB TELMISARTAM 40 MG 1-0-0 X TO CONTINUE 3.TAB METFORMIN 500 MG 1-1-1 X TO CONTINUE 4.TAB DOXOLIN 400MG 1/2-0-0 X TO CONTINUE 5.CAP ECOSPIRIN AV (75/10MG) 0-0-1 X TO CONTINUE 6.FORACORT DPI 200 MCG 1-0-1 X TO CONTINUE 7.DUOLIN DPI 1-1-1 X TO CONTINUE 8.ZIMBA CREAM FOR L/A 1-0-1 X 14 DAYS 9.THROMBOPHOB OINTMENT FOR L/A 1-1-1 X 5 DAYS 10.TAB PRED…		7	7			7-Low adherence		44	50	69	50
	IP	158	75	F	4740778		Geriatric	HCV +ve, CLD, CKD, T2DM, HTN, hyponaturemia, lower limb edema , decreased urine output , loss of appettite , nausea	nil	HCV, T2DM, CKD	130/70	74	98			12		Admin: 1. inj. Lasix 20mg 2. inj. Pantop 40mg 3. inj. Forcan 200mg 4. t. mesalamine 1200mg 5. t. bifagut 550mg 6. inj. Pramadol 7. cap. Bcomplex 8. ZGTE gel 9. cap A to Z 10. syp. Lactulose 11. inj. Pipzo 4.5gm 12. tab. Glycomet GP	6	1. tab. Naprosyn 250mg 1-0-1 2. tab. Pan 40mg 1-0-1 3. tab. Ecospirin 45mg 0-0-1 4. tab. Remarch 1-0-0 5. tab. Bio d3 max 0-1-0 6. tab. Orofer xt 0-1-0		1		1	1.pan + mesalamine = pan decreases effect of mesalamine by increasing gastric pH.	1-Medium adherence		44	31	56	44
	IP	193	70	F	4738715		Geriatric	diabetes, weakness , cough and sputum, tingling sensation, T2DM, HTN, PTB, type 2 DM	T. glycomet- GP4 forte 1-0-0	Reactivation, old TB, heamoptysis, LRTI with sepsis, type 2 DM, HTN	130/60	98	98			20		Admin: 1. inj pan IV 1-0-0 40mg 2. inj. Perinorm IV 1-0-0 3. inj. Flucanazole IV 1-0-0 4. inj. Arachitol 6lakh 5.t. vit D3 60k 6. t. shelcal HD 0-1-0 7. inj. Emeset 1-1-1 4mg 8. t. gabapin NT 0-0-1 9. t. albandazole 400mg 10. inj. Encicarb 500mg 11. syp. cremaffin plus 15ml 0-0-1 12. t. cilacar 5mg 1-0-1 13. t. glycomet GP2 2\500mg 1-0-1 14. inj. augmentin 1.2gm 1-1-1 15. inj. trenexa 500ml 1-1-1…	9	Admin: 1. t. cilacar 5mg 1-0-1 2. t. glimipride + metformin 2\500mg 3. t. gabapin NT 4. t.shelcal HD 500mg 5. T. livogen 0-0-1 6. t. pan D 40\30 1-0-1 7. t. cosklot plus 250\250mg 1-1-1 7. t. flucanazole 150mg 8. t. augmentin duo 625mg 9. vitamin D3 60k		2	1	1	1. fluconazole + ondansetron = fluconazole and ondansetron both increases QTc interval	3-Low adherence		31	38	75	44
	OP	275	66	M	4620090		Geriatric	graves disease , HTN, CKD, T2Dm, fatty liver, prostatomegaly	tab. Methimez 5mg 1-0-0	HTN, T2DM , CKD, graves disease ,	150\90	67	99			8		Admin: 1.t. cilacar 1-0-1 10mg 2. t. atem 1-0-0 50g 3. t. arkamin 1\2-1\2-1\2 4. t.febuxostat 1-0-0 5. t.tampace D 6. t. nodosis 1-0-1 500mg 7. t. atorva statin 0-0-1 8. methimazole 1-0-1 5mg	8	Admin: 1.t. cilacar 1-0-1 10mg 2. t. atem 1-0-0 50g 3. t. arkamin 1\2-1\2-1\2 4. t.febuxostat 1-0-0 5. t.tampace D 6. t. nodosis 1-0-1 500mg 7. t. atorva statin 0-0-1 8. methimazole 1-0-1 5mgAdmin: 1.t. cilacar 1-0-1 10mg 2. t. atem 1-0-0 50g 3. t. arkamin 1\2-1\2-1\2 4. t.febuxostat 1-0-0 5. t.tampace D 6. t. nodosis 1-0-1 500mg 7. t. atorva statin 0-0-1 8. methimazole 1-0-1 5mg		4	4			2-Medium adherence		44	50	50	63
	IP	117	78	F	4749954		Geriatric	HTN, T2Dm	t.reclimet OD 60 1-0-0, t.glyciphage SR 500mg 0-0-1, t.lipikind 10 0-0-1, t. stamlo 5mg 0-0-1, t.telpress CT 40\6.25 1-0-0	HTN, T2DM	150/50	86	98			4		Dell: 1. tab. Gliciphage SR 500mg 1-0-0 2. tab. Lipikind 10mg 0-0-1 3. tab. Stamlo 5mg 0-0-1 4. tab. Reclimet OD 60mg 1-0-0	NIL			1	1			2-Medium adherence		63	56	75	69
	IP	67	68	M	4756764		Geriatric	cough, weakness, breathlessness on excretion , nerotizing pancreatin , HTN , COPD,	t.cilacar, inj.piptaz, inj.lasix, inj.deriphylline, inj.M lone, inj.Ezonomy, inj.ziminewl	COPD with RF , HTN, newly diagnoised T2DM, Aptitious ulcer, vit D deficiency	120\80	80	98			12		Admin: 1. inj. Xone IV 1-0-1 1g 2. inj. Dexa IV 1-0-0 6mg 3. inj. Pantop IV 1-0-0 40mg 4. inj. Flucanazole IV 1-0-0 200mg 5. cap Atoz 1-0-0 6. zytee gel 1-1-1 7. neb duolin 8. neb doulin+ budecort 9. t. cilacar 1-0-0 10. inj.arachitol 1M 11. t.vit D3 12. t.metformin SB 1-0-0	12	Admin: 1.MDI. FORMOFLO 2uff 1-1-1 x TO CONTINUE (WITH SPACER) 2.TAB. CILACAR 5mg 1-0-0 x TO CONTINUE 3.TAB. METFORMIN SR 1000 1-0-0 x TO CONTINUE 4.TAB. GLIMEPIRIDE 1mg 1-0-1/2 x TO CONTINUE (30min BF) 5.TAB. GABAPIN-NT 110mg 0-0-1 x TO CONTINUE 6.CAP. A TO Z 0-1-0 x 30 DAYS 7.TAB. AUGMENTIN 625mg 1-1-1 x 7 DAYS 8.TAB. PANTOP 40mg 1-0-0 x 7 DAYS (30min BF) 9.TAB. DEXA 4mg 1-0-0 x 3 DAYS >> THEN S…		3	3			6-low adherence		44	56	69	50
	OP	269	70	M	4726316		Geriatric	CLD, abdominal distention , pedal edema	Inj. Vitamin K	chronic liver disease, pancreatopnea, left epidimitis, urosepsis, prostatomegaly	110\60	80	98			5		Admin: 1.combitum 1-0-1 1.125g 2. inj. Rastik 1-0-0 20mg 3. t.lasix 1-0-0 20mg 4. t. doxywar 1-0-1 100mg 5. inj.tutibact 1-0-1 1.5g	14	Admin: 1.HP-KIT 3-0-3 x 10 DAYS (30min BF) 2.TAB. AMOXICILLIN 250mg 1-0-1 x 10 DAYS 3.SYP. SUCRALFATE 0-0-1 x 30 DAYS (1 hour Before food) 4.CAP. OMEZ 20mg 1-0-0 x 1 MONTH (After 2 weeks completion of HPE KIT) 5.TAB. DYTOR 10mg 1-0-0 x TO CONTINUE 6.TAB. VELTAM 0.4mg 0-0-1 x TO CONTINUE 7.TAB. FLUCONAZOLE 150mg 1-0-0 x 7 DAYS 8.TAB. BANOCIDE FORTE 1-1-1 x 7 DAYS 9.TAB. DOXY 100mG 1-0-1 x 4 DAYS 1…		NIL				1-Medium Adherence		56	63	69	63
	IP	43	74	M	4720162		Geriatric	B\L hip pain , tigling sensation of B\L lower limb, HTN, TB, T2DM, epilepsy	parkinsonism , neuropathy , vestibuly , oral candidiasis, sys. HTN	parkinsonism , neuropathy, oral candidiasis, HTN	100\60	75	98			6		Admin: 1. t. pramipexol 0.25mg 2. t. syndopa 110mg 3. t. gabapin NT 4. t. etoricorid100+10mg 5. t. mirtaz 60mg 6. t. humedo 7.5mg	8	Admin: 1.TAB. PRAMIPEXOL 0.25mg 1-1-1 x TO CONTINUE (7am- 1pm- 7pm) 2.TAB. SYNDOPA 110mg 1-1-1 x TO CONTINUE (6am- 12pm- 6pm) 3.TAB. GABAPIN-NT (100+10mg) 1-0-1 x TO CONTINUE 4.TAB.ETORICOXIB 60MG ONCE IN 5 DAYS X 10 TABLETS 5.TAB. MIRTAZ 7.5mg 0-0-1 x 30 DAYS 6.HUMEDO (Moisturizing lotion) 1-0-1 x TO CONTINUE 7.LUMAR CORSET 8.FLAMINGO QUADRIPOD WALKING STIC		2	2			3-Low Adherence		44	38	69	50
	IP	234	72	M	4785167		geriatric	puffiness of face,breathlesness, HTN	Tab amlodipine 5 mg, losartan + HCT , lasilactone 25mg	HTN, puffiness on face, AKI, LRTI, psoriasis vulgaris	140/70	107	97			12		Admin: 1. inj piptaz 4.5 gm 2. inj pan 40 3. inj lasix 20mg 4. asthalin neb 5. insulin + 25%dextrose 1-1-1 6. calcium gluconate 10%in 10 ml 7. tab cilacar 10mg 8. K bind sachet 1-1-1 9. tab pan 40 mg 10. tab amlodipine 5mg 1-0-0 11. tab losartan 1-0-0 12. tab lacitactone 50 mg 1-0-0	8	Admin: 1. tab ATT 1-0-0 2. Tab benadon 40 mg 1/2 -0-0z 3. tab hyosona 10-0-50 4. tab fluconazole 0.1 mg 5. tab cilacar 10 mg 6. tab pan 40 mg 1-0-0 7. liquid paraffin 1-0-1 8. tab bilashine 20 mg sos		5	4			3- Low Adherence		50	44	50	50
	IP	169	64	F	4525514		surgery ward	pain in abdomen, cholilethiasis, HTN. T2DM, Tubectomy	tab ascitrom 2mg, tab lasar 25 mg	pain in abdomen, cholilethiasis, HTN. T2DM, Tubectomy	130/80	80	198			16		Admin: 1. tab rabimore 20 mg 1-0-0 2. inj cefuzact 2.25gm 1-0-1 3. inj metrogyl 500 mg 1-1-1 4. inj tramadol 1-0-1 5. tab buscopan 10 mg 1-0-1 (stopped) 6. inj clexane 0.6mg 1-0-1 7. inj rabimore 20 mg 1-0-1 8. tab losar 25 mg 0-0-1 9. syp lactifibre 15 ml 1-0-1 10. fedonol ointment 1-1-1 11. syp sucralfacte 1-0-1 12. tab acitrom 2mg 0-0-1 13. inj emeset 4mg 1-0-1 14. ducophlax supp 1-0-0 15. inj…	5	Admin: 1.TAB HP KIT 3-0-3 FOR 9 DAYS 2.TAB RABIMOR 20 MG 1-0-1 FOR 14 DAYS 3.TAB RABIMOR 20 MG 1-0-0 FOR 14 DAYS 4.TAB ULTRACET 1-0-1 X 3 DAYS SOS FOR PAIN 5.T BACT OINTMENT FOR L/A		3	2	1	1. cefuroxime + enoxaparin = cefuroxime increases level of enoxaparin by anticoagulation	2- medium aherence		44	44	56	56
	IP	23	66	M	4784728		Geriatric	weakness, fever, sore throat cough, HTN, dementia	tab cacovance D 1-0-0, tab azil 5mg 1-0-1, tab queticool 12.5 mg, tab methco plus 1-0-0,	UTI, dementia, HTN, oral candidiasis, AKI, URTI, dyselectrolytemia , septic shock	110/70	69	97			12		Admin: 1. inj pipzo 2.5 mg 1-1-1 2. tab ducolax 2 tabs start 3. syp cyp.l 2tsp 0-0-1 4. tab fluconazole 150 mg 1-0-0 5. candid mouth paint 1-1-1 6. MDI tiova 1-0-1 7. MDI budecort 1-0-1 8. tab pramipexole 0.25 mg 1-0-1/2 9. tab pantop 10. syp.cremaffin plus 2tsp 0-0-1 11.dulcoflax supp. stat 12. tab. quetipine 25mg 0-0-1	12	Admin: 1.TAB. DOXOLIN 400MG 1/2-0-1/2 2.TAB TELMA H (40+12.5MG) 1-0-0 3.INJ.HA 10-10-8U S/C (1/2 HOUR BEFORE FOOD) 4.TAB METFORMIN + GLIMIPIRIDE + PIOGLITAZONE (500MG + 1MG + 15MG) 1-0-0 5.TAB DAPAGLIFLOZIN + METFORMIN 10MG + 500MG 0-1-0 TO CONTINUE 6.TAB GLIMIPIRIDE + METFORMIN 2MG + 500MG 0-0-1 7.TAB TRYPTOMER 10 MG 0-0-1 8.DUOLIN ROTACAP + REVOLISER 2-2-2 9.BUDECORT ROTACAPS + REVOLISER 2-0-2 …		6	5	1	1. quetiapine+ pramipexole = pharmacodynamic antagonism	3- Low Adherence		50	50	69	50
	IP	42	76	M	4781998		Geriatric	Leg edema and ulcer ,burning sensation ,pedal edema , wound on ankle , HTN ,T2DM	nil	Lower areterial thrombosis , non healing over right malleous , pre diabetic ,LRTI	150/90	94	97			11		Admin: 1. PIPZO 2.25 MG 1-1-1 2..PAN 40MG 1-0-0 3. ECOSPRIN 75 MG 0-0-1 4. RSUVASTATIN 10MG 5.TAB.TRENTAL 400MG 1-0-1 6. TAB . MORPHINE 5MG 1/2-1/2-1/2 7. TAB. DULCOLAX 0-0-2 8. TAB METOCLOPROMIDE 10MG 1-0-0 9. TAB APIXABAN 5MG 1-0-1 10. TAB. GABAPIN NT 110 MG 0-0-1 11. TAB . FORCAN 150 MG 1-0-0	7	Admin: 1.TAB ATT 1-0-0 2. TAB BENADON 40MG 1/2-0-0 3. TAB HYSONE 10--0--5--0 4. TAB FLUDROCORTISONE 0.1MG 1-0-0 5. TAB CILACAR 10MG 0-0- 6. TAB PAN 40 MG 1-0-0 7. TAB BILASHINE 20MG SOS		5	3	2	1. fluconazole + clopidogrel = flucnazole decreases effect of clopidogrel by afffecting hepatic enzyme metabolism 2. piperacillin + heparin = piperacillin increases level of heparin by anticoagulation	2- Medium Adherence		38	50	69	56
	IP	49	78	M	4728653		Geriatric	breathlesness , cough with expectoration , fever , COPD ,T2DM ,HTN ,	MDI duolin , MDI budecort 1-1-1,tab. Glimepride + metformin 1-0-1, tab. Vildagliptin + metformin 0-1-0, tab. Gabapentin nt 0-0-1	COPD ,viral LRTI ,Sepsis , sys. HTN ,T2DM ,RIGHT EYE BRAO ,catract	110/80	80	98			13		Admin: 1. inj. Xone 2g 1-0-0 2. tab. Dexa 4mg 1-0-0 3. mdi duolin with mdi budecort 2puff 1-1-1 4. tab. Gliclazide +metformin 80/500 mg 1-0-1 5.tab.vilagliptin+metformin 50/500mg 6.tab. Fluconazole 150mg 1-0-0 7.inj. Exoheparin 0.4ml 1-0-1 8.tab. prucalopride 2mg 0-0-1 9.syp.cremaffin plus 15ml 1-1-1 10.tab.gabapin nt 110mg 1-0-1 11.inj. dexa 6mg 1-0-0 12.tab.azitromycin 5000mg 1-0-0 13.inj. actr…	13	Admin: 1.MDI. DUOLIN (with spacer) 2puff 1-1-1 2.MDI. BUDECORT (with spacer) 2puff 1-1-1 3.TAB. GLICLAZIDE + METFORMIN (80/500mg) 1-0-1 4.TAB. VILDAGLIPTIN + METFORMIN (50/500mg) 0-1-0 5.TAB. GABAPIN-NT (100/10mg) 1-0-1 6.TAB. VIT-D3 60K x 8 WEEKS (Once a week) 7.TAB. FLUCONAZOLE 150mg 1-0-0 x 7 DAYS 8.TAB. AUGMENTIN-DUO 625mg x 5 DAYS 9.TAB. PANTOP 40mg 1-0-0 x 5 DAYS (30min BF) 10.TAB. DOLO 650…		4	2	2	1. azithromycin + enoxaparin = azithromycin increases effect of enoxaparin by decreasing metabolism 2. ceftriaxone + enoxaparin = ceftriaxone increases effect of enoxaparin by anticoagulation	2- Medium Adherence		50	75	100	69
	IP	265	85	M	4776717		Geriatric	breathlesness , cough with expectoration ,T2DM ,HTN , tachycardia ,pulmonary TB	nil	Pneumonia , COPD , HTN , old PTB , AKI	120/90	84	93			10		Admin: 1. MDI tiova 2 puff 2. MDI Budecort 2 puff 3. tab aldactone 12.5mg 4. inj meropenem 1 gm 5. inj lasix 20 mg 6. inj pantop 40 mg 7. tab musinac 600 mg 8. syp lactulose 15 ml 9. inj dexa 6 mg 10. inj enoxiparin 0.4 ml	13	Admin: 1.MDI. TIOVA (with spacer) 2puff 1-1-1 2.MDI. BUDECORT (with spacer) 2puff 1-1-1 3.TAB. PULMOCLEAR (100/600mg) 1-0-1 4.TAB. LASILACTONE (20/50mg) 1/2-0-0 -------------------------------------------------------------------------------- 5.TAB. PRAMIPEXOL 0.25mg 1/2-0-1/2 x 30 DAYS 6.TAB. MIDODRINE 5mg 1-0-0 x 15 DAYS 7.TAB. APIXABAN 2.5mg 1-0-0 x 15 DAYS 8.TAB. AUGMENTIN-DUO 625mg 1-0-1 x 7 …		4	4			3- Low Adherence		63	56	69	63
	IP		62	M	4784404		Geriatric	Pain in abdomen , vomiting , constipation , HTN , T2DM , invassive aspergillosis , multiple vasculitic lesion , small vessel vasculitis	tab. Cilacar 10mg 1-0-1, tab. Metoprolol 25mg 1-0-1, tab. Glimepride + metformin 1/5mg , tab. Posaconazole 30mg , tab. HCQ 200mg 1-0-1, tab. Glycomet GP1 500mg , tab. Amlong 5mg	AKI on CKD ,T2DM , HTN , invsive vsculitis	130/70	86	97			11		Admin: 1. inj hydrocortisone 100mg 1-1-1 2. inj pantop 40 mg 1-0-0 3. inj perinorm 1-1-1 4. tab hydroxychloroquine 1-0-1 5. tab cilacar 5mg 1-0-1 6. tab glimipride + metformin 1/500mg 1-0-0 7. tab predmet 16mg 1-0-1 8. tab pantop 40 mg 9. tab metcholrpromide 10 mg 1-1-1 10. doxy plus lactose bacillus 100 mg 1-0-1 11. inj dexa 6 mg 1-0-0	9	Admin: .TAB. PREDMET 16mg-0-16mg x 14 DAYS 16mg-0-12mg x 1 WEEK 16mg-0-8mg x 1 WEEK 16mg-0-4mg x 1 WEEK 16mg-0-0 x 1 WEEK 12mg-0-0 x 1 WEEK 8mg-0-0 x 1 WEEK 4mg-0-0 x 1 WEEK >> Then STOP 2.TAB. MMF 500mg 1-0-1 3.TAB. HCQ 200mg 1-0-1 4.TAB. CILACAR 5mg 1-0-1 5.TAB. GLIMEPRIDE + METFORMIN (1/500mg) 1-0-1/2 x TO CONTINUE (30min BF) 6.TAB. RABEPRAZOLE 20mg 1-0-0 x 15 DAYS 7.TAB. METOCLOPROMIDE 10mg S…		5	5			2 - Medium Adherence		50	50	69	56
	IP	206	68	F	4783515		Geriatric	HTN ,gait imbalance , multiple episodes of vomiting , tracheostomy , headache	tab. Amlong 5mg	CVA , basilar artery thrombosis , pneumonia ,urosepsis ,bed sore grade 3, tracheostomy	100/70	79	93			15		Admin: 1.inj. Hydrocort 100mg stat 2. neb. Mucomix 1amp stat 3. inj. Piptaz 4.5g 1-1-1 4. tab. Pantop 40mg 1-0-0 5. tab. Fluconazole 150mg 1-0-0 6. inj. Fluconazole 150 mg 1-0-0 7. syp. Potklor 15 ml 1-1-1 8. tab. Pramipexole 0.25mg 1/2-0-1/2 9. aspirin + rosuvastatin 75/10/75 0-0-1 10. tab luminac 600mg 1-1-1 11. syp mucolite 10 ml 1-1-1 12. laxopeg sachet 0-0-1 13. tab predmet 16 mg 1-0-0 14. t…	9	Admin: 1.TAB ECOSPRIN AV (75/10 MG) VIA RT 0-0-1 2.TAB PRAMIPEXOLE (0.25 MG) VIA RT 1/2-1/2-1/2 3.TAB LUMENAC (600 MG) VIA RT 1-1-1 4.SYP. MUCOLITE 10 ML VIA RT 1-1-1 5.TAB PANTOPRAZOLE (40 MG) VIA RT 6.TAB PREDMET (16 MG) VIA RT 1-0-0 X 7 DAYS 12mg 1-0-0 X 7 DAYS 8mg 1-0-0 X 7 DAYS 4mg 1-0-0 X 7 DAYS >> Then STOP 7.HONEY METROGYL 8.TAB BACTRIM DS 1-0-1 VIA RT X 7 DAYS 9.SYP. CREMAFFIN 15ML S-O-S		3	3			3- Medium Adherence		38	38	56	50
	IP	167	69	M	4619047		Geriatric	breathlessness, cough, pedal edema , T2DM, CKD, abdominal TB	tab linagliptin 15mg 1-0-1, tab ecospirin av 75/20, tab nebivolol 2.5 mg 1-0-0	urosepsis, AKI on CKD, acities , T2DM, thrombophebites, vascular parkinsonism	110/70	85	96			14		Admin: 1. INJ.xone 1g stat 2.inj. Pan 40 mg 1-0-0 3. inj. Lasix 40 mg 1-0-1-0 4. tab. Midodrine 5 mg 1-1-0 5.tab. Ivabradine 1-0-0 6. tab. Linagliptin 1-0-0 7. tab. Ecosprin av 75/20 mg 0-0-1 8. tab. Isolazine 1/2- 0-1/2 9. tab. Gliclazide SR 60 MG 1/2-0-1/2 10. Tab. pantop 40 mg 1-0-0 11. tab. nodosis 500 mg 1-0-1 12. tab. ultracet semi 1-0-1 13. liquid paraffin 14. candid powder	9	Admin: 1. tab. Ivabradine 5mg 1-0-0 2. tab. Pramipexole 0.25 mg 3.tab. Midodrine 5mg 1-0-0 4. tab. Dexona 4mg 1-0-0 5. tab. Pantop 40 mg 1-0-0 6. tab. Benadon 40 mg 1/2-0-0 7. tab. Dolo 5 mg 650 mg sos 8. inj. HM 30/70 MG 18-0-18 9. SYP. CREMAFFIN PLUS 15 ML SOS		8	8			2-Medium Adherence		63	56	69	56
	OP	220	72	M	4719519		Giriatric	Lower limb swelling , sys. HTN, uinary retention , skin lesion	nil	Pedal edema , sys. HTN	110/60	88	97			5		Dell: 1. inj. Augmentin 1.2gm 2. inj. Lasix 20mg 1-0-0 3. tab.ivermectin 12 mg 4. tab. Clonate 5. liquid paraffin	NIL			nil				2-Medium Adherence		38	50	50	50
	OP	81	67	M	4718735		Geriatric	Multiple joint pain ,knee ,back, shoulder,wrist pain, pedal edema ,HTN ,giddiness, weakness, headache	tab. Telma -H 40/12.5 mg 1-0-0	sys. HTN,post chickunkungunya ,chronic arthritis ,B/L OA knee	140/80	78	98			4		Dell: 1.inj. Tramadol + PCT 2.HCQ 200 mg 200m 3.tab. Aceclofenac + PCT 4. Tab. Rabez	NIL			nil				3- Low Adherence		50	50	75	56
	OP	136	76	M	4412720		Geriatric	Parkinsons disease ,hypokalamia ,hypoalbunemia ,HTN, IHD, generalised edema , itching 0f skin	tab. Clindipine + temisartan 10 + 40 mg 0-0-1 , tab. Clindipine 10mg 1-0-0	Exfoliative dermatatis, acute kidney injury , sys. HTN, IHD , anemia ,bilateral lower limb weakness , vascular parkinsonism , hyperalbunemia , hypokalwmia , vit. D deficiency ,	140/ 80	80	96			5		Dell: 1. tab. Cilacar 10 mg 1-0-0 2. tab. Telma 40 mg 0-0-1 3.tab. Meconerv forte 0-0-1 4. tab. Clinedipine + telmisartan 10/40 mg 5. tab. Rosuvastatin 5mg 0-0-1	NIL			NIL				1- Medium Adherence		91	44	56	22
	OP	248	70	M	4572090		Geriatric	Sys. HTN ,rhematoid arthritis , dyslipidemia	tab. Amlong 5+50 mg , tab. HCQ 200mg 1-0-0 ,tab. Folitrax , tab. Folvite 5mg ,tab. D3 must 60k	T2DM, sys. HTN, dyslipidemia	160/80	91	98			9		Dell: 1. tab. Amlon 5mg 1-0-0 2. tab. HCQ 200mg 3. tab. Folitraz 5mg 5. tab. Folvite 6. tab. Vit. D3 7. tab. Atorvastatin 10mg 0-0-1 8. tab.ultraset semi sos 9. cap. D3 must	death			3	1			1- Medium Adherence		56	56	75	56
T2DM	OP	224	72	M	4741060		Geriatric	Swelling over lower limb , T2DM , pedal edema , chronic cough , tingling sensation	tab. Dytor 1-0-0	T2DM ,chronic bronchitis , pedal edema	100/80	89	99			7		Dell: 1. tab. Atorvastatin 500mg 1-0-0 2. tab. Dytor 5mg 1-0-0 3. tab. Pan 40 mg 1-0-0 4. tab. Doxolin 400mg 5. tab. Augmentin 650 mg 1-0-0 6. tab. Wysolone 5mg 1-0-0 7. MDI formflo 250 mg	NIL			3	2	1	1. doxycyclin + torsemide = pharmacodynamic antagonism	2- Medium Adherence		44	38	44	63
	IP	304		F	4777800		Geriatric	COPD ,T2DM , LRTI , sys. HTN ,breathlesness, cough ,weakness, fever	nil	bilateral pneumonia, COPD ,sepsis ,AKI on CKD , sys. HTN , T2DM	110/70	90	90	6.8		15		Dell: 1. MDI budecort 2puff 1-0-1 2. MDI tiova 2 puff 1-0-1 3. MDI duolin 2puf 1-1-1 4. tab. Nicardia retard 10 mg stat 5. inj. Doxy 300mg stat 6. inj. Piptaz 4.5mg stat 7. inj. Pan 40mg 1-0-0 8.inj.Methylprednisolone 40mg 1-0-0 9.inj. PCT infusion 1gm stat 10. inj. Magnesium sulphate 1gm 2 hours 11. tab. shelcal HD 0-0-1 12. tab. atorvastatin 20mg 13. syp. cremaffin plus 4mg 1-0-0 14. inj. dexa …	11	1. MDI. Duolin 2puff 1-1-1 2.MDI tiova 2puff 1-0-1 3. MDI budecort 2puff 1-0-1 4. tab. Atorvastatin 20mg 0-0-1 5. tab. Nicardia retard 10mg 1-1-1 6. tab. Gliclaide 40m 1-0-1 7. tab. Shelcal HD 0-1-0 8.tab. Pantop 40mg 1-0-0 9. tab. Augmentin -duo 625mg 1-0-1 10. tab. dexa 4mg 1-0-0 11. syp. cremaffin plus sos		7	5	2	1. magnesium hydroxide + doxycycline = magnesium hydroxide decreases level of doxycycline by inhibition of GI absorption 2. magnesium sulfate + doxycycline = magnesium sulfate decreases level of doxycycline by inhibition of GI absorption	2-Medium Adherence		50	63	75	63
	IP	151	72	M	4787721		Geriatric	breathlesness ,abdominal distention ,scrotal swelling , pedal edema , facial puffiness , T2DM , COPD , prostatomegaly incresed irrelevant speech	nil	COPD, T2DM ,BPH, ACS-stemi, pneumonia , left side hydrocoele	160/100	85	93			12		Dell: 1.Inj. Xone 1gm 1-0-1 2.inj. Lasix 20mg 1-0-1 3.tab. Clopivas 75/75mg 0-01 4. tab. Atorvastain 40mg 0-0-1 5. inj. Trexane 0.6ml 1-0-1 6. tab. Vildagliptin -M 1-0-0 7. tab. Tamsulosin +dietasteride 0-0-1 8. tab. Rifagut 550mg 1-1-1 9. syp. Duphalac 15ml 1-1-1 10. tab. nodosis 500mg 1-1- 11. tab. mucinac 600mg 1-0-1 12. MDI. duolin with spacer 2puff 1-1-1	10	Dell: 1. tab. Lasix 20mg 1-0-0 2. tab. Atorvastatin 40mg 0-0-1 3.tab. Ecospirin av 75mg 0-01 4. tab. Vildagliptin +metformin 1-0-0 5. tab. Gerflo -D 0.4+0.5 mg 0-0-1 6. tab. Metformin 550mg 1-1-1 7. syp. Duphalac 15ml 1-1-1 8. tab. Mucinac 600mg 1-0-1 9. MDI. duolin 1-1-1 10. MDI budecort 1-0-1		2	2			2-Medium Adherence		44	50	75	50
	IP	76		M	4782004		Geriatric	vomiting , cough , retrosternal pain , persistant cough ,HTN ,T2DM	Tab.glycomet forte , tab. Liofen 10mg 1-0-1 , syp. Haem up 0-0-1 , tab. Cilacar 1-0-0, inj.mixtard 12-0-8	T2DM , sys. HTN, dylipidemia , old CVA	110/70	93	96			12		Dell: 1. Inj. Pantop 40mg 1-0-0 2. inj. Metoclopromide 10mg 1-1-1 3. syp. Cremafffin plus 2tsp 0-0-1 4. tab. Clonazepam 0.25mg 0-01 5. inj. Emeset 8mg 1-1-1 6. tab. Benadon 40mg 0-1-0 7. tab. Rantac D 1tab 1-0-1 8. inj. Dexona 6mg 1-0-0 9. inj. Actrapid 4units 10.DNS 75ml 11. inj. encicarb 500mg stat 12. tab. albendazole 400mg stat	9	Dell: 1. tab. Capecitabine 500mg 1-0-1 2. tab. Rantac D 1-0-1 3. tab. Emesey 4mg 1-1-1 4. tab. Benadon 40mg 0-1-0 5. tab. Multivitamin 0-1-0 6. tab. Clonazepam 0.25mg 0-0-1 7. syo. Cremaffin plus 2tsp 0-0-1 8. inj. Ocreotide 200mg 1-0-0 9. inj. Dexona 6mg 1-0-0		1	1			3-Low Adherence		56	44	69	56
	IP	216	72	F	4375851		Geriatric	T2DM ,sys. HTN , AKI on CKD , lower limb tingling and pulling sensation ,difficulty in walking ,emotional stability	tab. Metformin 1-0-1, tab. Diclofenac sos , tab.loperamine 2mg sos , tab.ranitidine	T2DM, AKI, sys.HTN, old CVA,dyselectrolytemia , urosepsis, dysautonomia ,hypergycemia	160/80	91	98			20		Dell: 1tab..perdnisolone 10mg 1-1-1 2. tab. Midodrine 5mg 1-1-1 3. tab. Metformine 500mg 1-1-1 4. tab. Gabapin nt 100+10mg 0-0-1 5.tab. Pantop 40mg 1-0-0 6. neb. Asthalin 1res 1-1-1 7. inj. Calcium gluconate 10% in 100ml 1-1-1 [stopped] 8. inj. Thiamine 100mg 1-1-1 9. inj. haloperidol 2.5mg stat 10. tab. amlong 2.5mg 1-0-0 11. cap. ecospirin -av 75/20 mg 0-0-1 12. inj. arachitol 6lakh 13. tab. th…	13	Dell: 1.inj. Human mixtard 30/70mg 30-0-14 2. cap. Ecospirin av 75/20 mg 0-0-1 3. tab. Glynace -mf 5/500mg 1-1-1 4.tab. Linagliptin -nt 100/10mg 1-0-1 5. tab. Gabapin nt 100/10mg 1-0-1 6. tab. Amlong 5mg 1-0-0 7. tab. Thiamine 100mg 2-2-2 8. tab. haloperidol 0.5mg 1-1-1 9. tab. pantop 40mg 1-0-0 10. tab. vit. D3 60k 11.syp. cremaffin plus 15ml sos 12. otobiotic eye dros 2-2-2 13. wax solvent ear …		5	5			2-Medium Adherence		44	44	69	38
	IP	130	64	F	4386277		Geriatric	Breathless, weakness ,fever, fatigue ,T2DM,HTN,LAD,CKD	Tab. Metformin 500mg ,tab.clopidogrel 75mg ,tab. Norflox 400mg ,tab. Rozogola 10mg ,tab.rosuvastatin 10 mg, tab. Aspirin 75mg	Ischemic heart disease ,acute pulmonary edema ,sys. HTN ,CKD, RTI	130/60	69	95			17		Dell: 1.Tab. Lasix 40mg 1/2-0-1/2 2.tab. Amlong 5mg 1-0-1 3.tab. Ecospirin 75mg 0-1-0 4. tab. Clopidogrel 75mg 0-0-1 5. tab. Rosuvastatin 75mg 0-1-0 6. tab. Livogen 1-0-0 7. tab. Pantop 40 mg 1-0-0 8. tab. Emeset 4mg 1-0-1 9. inj. Augmentin 1.2mg 1-1-1 10. tab. dapaglifozin 10mg 1-0-0 11. neb. asthalin 1-1-1 12. tab. metoprolol 25mg 1/2-0-0 13.tab. isolazine 1-0-1 14. syp. lactifiber 15ml 0-0-1 1…	11	Dell: 1. inj. Actrapid 10-12-12 2.tab. Dapaglifozin 10mg 3.tab. Ecospirin av 75/20 mg 0-0-1 4. tab. Clopidogrel 75mg 0-01 5. tab. Isolazine 1-0-1 6.tab. Metoprolol 25mg 1/2-0-0 7. tab. Lasix 40mg 1/2-0-1/2-0 8. tab. Amlodiine 5mg 1-0-1 9.rotacaps. foracort 0-1-0 10. tab. livogen 0-1-0 11. tab. folic acid 5mg 1-0-0		6	6			2-Medium Adherence		63	69	75	13
	IP	96	70	M	3141367		Geriatric	weakness ,T2DM ,HTN ,CKD ,gidiness ,obesity ,	tab. Glycomet GP1, tab clinidipine .	pneumonia ,CKD , UTI,T2DM ,HTN, dyslipidemia	110/80	87	98			12		Dell: 1.inj. Pantop 500mg 1-0-1 2.syp.cremaffin 15ml 0-0-1 3. tab. Cilastazol 50mg 0-1-0 4. inj. Avil 1amp stat 5. tab. Moxonidine 0.3 mg 6. tab. Lasix 40mg 1-0-0 7. tab. Rosuvastatin 10mg 0-0-1 8. cap. Bio D3 max 0-1-0 9.tab. Febuxostat 80mg 1-0-0 10. tab. gabapin -nt 100/10mg 0-01 11. tab. niftran 100mg 1-0-1 12. inj. optineuron 1amp. 13. inj. meropenum 500mg 1-0-1	15	Dell: 1.tab. Faropenem 200mg 1-0-1 2. tab. Defzacort 6mg 1-0-0 3. inj. Human mixtard 50/50 40-0-36 4. tab.dapaglyn 10mg 1-0-0 5. tab. Gliclazide mr 60mg 1-0-0 6. tab. Clinidipine 10mg 1-0-0 7. tab. Gabapin nt 100/10mg 0-0-1 8. tab. Pantop 40mg 1-0-0 9. tab. moxonidine 0.3mg 0-01 10. tab. dytor 5mg 1-0-0 11. tab. cilastozole 50mg 0-1-0 12. tab. rosuvastatin 10mg 0-0-1 13. tab. febuxostat 80mg 14. …		1	1			1-Medium Adherence		63	69	75	63
	IP	51	68	M	4789306		Geriatric	brethlesness, cough with expectoration ,orthopnea , T2DM, sys.HTN	Tab. Glimistar M2 1-0-1/2 ,tab. Telsar 40mg 1-0-0	Pneumonia , edema ,IHD , HTN, T2DM ,AKI	130/96	86	97			13		1. inj.pipzo 2.25gm 1-1-1 2. mdi duolin 2puff 1-1-1 3. mdi budecort 2 puff 1-1-1 4. tab. Pantop 40mg 1-0-0 5. tab. Clopivas -AP 75/75mg 0-1-0 6. tab.atorvastatin 40mg 0-01 7. inj. Formaflo 2.5mg 8. tab. Glimistar m2 2+500mg 1-0-1/2 9. tab. Telsar 40mg 1-0-0 10. inj. dexa 6mg 1-0-0 11. tab. azithral 500mg stat 12. inj. lasix 20mg 1-0-0 13. syp. cremaffin -plus 15ml 1-0-1	15	Dell: 1. mdi duolin 2puff 1-1-1 2. mdi budecort 2 puff 1-1-1 3. cap. Clopivas -ap 75/75mg 0-01 4.tab. Atorvastatin 40mg 0-01 5. tab. Telmisartan 40mg 1-0-0 6.tab. Gliclazide 80mg 1-0-1 7. tab. Metformin 500mg 1-0-1 8. tab. Vildagliptin 50mg 0-1-0 9. tab. pulmoclear 100/600mg 1-0-1 10. tab. dytor 10mg 1-0-0 11. tab. augmentin-duo 625mg 1-0-1 12.tab. pantop 40mg 1-0-0 13. tab. apixaban 5mg 1-0-1 14…						3-Low Adherence		31	56	75	44
	IP	131	68	F	4788505		Geriatric	seizure episode ,acute CVA ,sys. HTN , polycytemia	Tab. Amlong 5 mg 1-0-0, tab. Tryptomer 25mg 0-0-1, inj. Levera 500mg 1-0-1, tab. Clopilet 75mg ,tab. Ecospirin 75mg , tab. Atorva 40mg	Acute CVA ,AKI, sys. HTN, urosepsis , hyperkalemia , seizure disorder , polycythemia , parkinsonism	190/100	102	95			14		Dell: 1. inj. Levipil 500mg 1-0-1 2. tab. Amlong 5mg 1-0-0 3. tab. Clopilet 75mg 0-1-0 4. tab. Ecospirin 75mg 1-0-0 5. tab. Atorva 40mg 0-0-1 6. inj. Loraz 2mg sos 7. inj. Pipzo 4.5mg 1-1-1 [stoppped] 8. tab. Hydroxy urea 9. tab. Pramipexole 0.25mg 1/2-1/2-0 10. inj. ceftriaxone 2gm 1-0-0 [stopped] 11. tab. cefixime 400mg 1-0-1 12. tab. levipli 500mg 1-0-1 13. neb. duolin 1-1-1 14. tab. tryptomer…	16	Dell: 1. inj. Piptazz 2.25 mg 1-1-1 2. inj. Meropenum 1gm 1-0-1 3. inj. Pan 40mg 1-0-0 4. inj. Enoxaheparin 0.4 ml 1-0-0 5. inj. Hydrocort 50mg 1-0-1 6. calcium gluconate 10 % in 100ml 7. k- bind sachet 1-1-1 8. tab. Amlong 5mg 1-0-0 9. tab. Hydroxy urea 500mg 1-0-0 10. tab. febuxostat 80mg 1-0-1 11. tab. pramipexole 0.25mg 1/2- 1/2 -1/2 12. tab. clopilet 75mg 0-1-0 13. tab. ecospirin 75mg 1-0-0 …		6	6			2-Medium Adherence		44	44	69	56
	IP	306	65	M	4773672		Geriatric	Recurrent episodes of chest pain,brethlesness, portal HTN, tumour	Tab. Rifagut , inj. Pipzo , lactulose	Hydropneumothorax , HTN, heoatic encephalopathy , malignancy	120/74	84	98			10		Dell: 1.tab. Pantop 40mg 2. tab. Prednisolone 10mg 3.syp. Duphalac 15ml 4. tab. Rifagut 550mg 5. tab. Ultracetvsemi 6. tab.hyponat 15mg 7. tab . Ultracet 8. tab. Sobosis 9. tab. Etoricoxib 90mg 10. inj. Pipzo 4.5mg	7	Dell: 1. tab. Rifagut 550mg 1-1-1 2. syp. Duphalac 20ml 1-1-1 3. tab. Pantop 40mg 1-0-0 4. tab. Prednisolone 20mg 1-0-0 5. tab. Hyponat 15mg 1-0-0 6. tab. Sobosis 500mg 1-1-1 7. loose enema 1-0-1		1	1			1-Medium Adherence		44	44	69	44
	OP	174	67	F	4497102		Geriatric	T2DM , sys. HTN,dyslipidemia	Tab, gabapin nt	T2DM, sys. HTN, dyslipidemia, hysterectomy	120/80	68	99			9		Dell: 1.tab. Vilagliptin 1-0-1 50mg 2. tab. Glimipride m2 5+500mg 1-1-1 3. tab. Telmisartan 1-0-1 4. tab. Shelcal ct 500mg 0-0-1 5. tab. Glynace -mf 1-0-1 6. tab. Folinext 0-0-1 7. tab. Calspect 1gm 0-0-1 8. tab. Inditel 80mg 1-0-1 9. tab. Amlodipine 2.5mg 0-0-1	death			nil				6-Low Adherence		56	50	50	69	69
	IP	161	72	M	4796629		Geriatric	pain on back and lower limb , sys.HTN,OAD , difficulty in walking	Tab. Gabaneuron 100mg 0-0-1, tab. Etoxib 60mg 0-0-1, tab. Cal 123, nno fast gel 1-0-1, cap. Ecospirin av 75/ 10mg 0-0-1, tab. Deriphylline 300mg 1-0-0	CVA, OAD T2DM CKD , sys. HTN,hyponatremia, lumbar spondylosis	140/70	86	98			11		Dell: 1.inj. Pantop 40mg 1-0-0 2. inj. Forcan 400mg 1-0-0 3. inj. Hydrocortisone 100mg stat 4. tab. Azithromycin 500mg 1-0-0 5. mdi duolin 2 puff 1-1-1 6. mdi budecort 2 puff 1-0-1 7. tab. Amlodipine 2.5mg 1-0-0 8. supp. Dulcolax 2 stat 9. cap. ecospirin -av 75/10mg 0-0-1 10. tab. thiamine 100mg 1-1-1 11. dimol 40mg 2-2-2	NIL			3	2			2-Medium Adherence		50	31	75	44
	IP	144	82	M	4796299		Geriatric	Giddiness, generalised weakness, decreased mobility ,CAD	Tab. Amlodipine 800mg 1-0-1, tab. Rosuvastatin + aspirin 0-0-1,tab. Clopidogrel , tab. Dytor 10mg 1-0-1/2,tab. Doxophylline 400mg	Generalised weakness ,giddiness ,hypothyroidism ,CAD ,lrti,COPD	120/80	64	94			13		Dell: 1. inj. Xone 1g 1-0-1 2.inj. Pan 40mg 1-0-0 3.tab. Amlodipine 200mg 1-0-1 4. tab. Dytor 10mg 1-0-1/2 5. tab.doxophylline 400mg 1/2-0-1/2 6. tab. Rosuvastatin + aspirin+clopidogrel 75/75/20mg 0-0-1 7. inj. Dexa 6mg stat 8. tab. Thyronorm 25mcg 1-0-0 9. tab. pan 40mg 1-0-1 10.syp. potklor 15ml 1-1-11. tab. shelcal 500mg 1-0-0 12. inj. arachitol 60k stat 13. tab. pramipexole 0.25mg 1-1-1				6	6			2-Medium Adherence		44	44	44	50
	IP	265	85	F	4794915		Geriatric	cough with exxpectoration ,breathlesness, drowsiness, facial puffiness, bronchial asthma ,pedal edema ,sys.HTN, respiratory failure	tab. Deriphylline ,150mg 1-0-1, tab. Clinidipine 5mg 1-0-0, tab. Monteleukast +levocitrizine 10/5mg 0-0-1,tab. Pantop 40mg 1-0-0, aerocort rotacap 1-1-1	pneumonia, AKI,T2DM ,sys. HTN,bronchial asthma , blindness	110/60	90	89	7.8		20		Dell: 1. inj. Pipzo 4.5gm 1-1-1 2. neb. Duolin 1-1-1 3. neb. Budecort 1-1-1 4. inj. Hydrocort 50mg 1-1-1 5.tab. Pantop 40mg 1-0-1 6. tab. Copilet 75mg 0-1-0 7.tab. Ecospirin av 75mg 0-0-1 8. inj. Heparin 5000u stat 9. inj. Lasix 20mg stat 10.tab. Atorva 40mg 0-0-1 11. tab. azee 500mg stat 12. inj. enoxaparin 0.4mg 1-0-1 13. tab. ramipril 12.25mg 0-1-1 14. tab. aldactone 12.5mg 1-0-0 15. syp. potk…	9	Dell: 1. cap. Ecopirin gold 75/75mg 0-0-1 2. tab. Pramipexole 0.25mg 1/2-0-1/2 3. MDI duolin 2puff 1-1-1 4. tab. Lasilactone 10/50mg 1/2-0-0 5. cap. Nervigen D3 0-1-0 6. tab. Tofacitanil 10mg 1-0-0 7. tab. Pantop 40mg 1-0-0 8. tab. Dexa 4mg 1-0-0 9. syp. cremaffin 15ml SOS		6		6	1. enoxaparin + heparin = both increases anticoagulation 2. spironolactone + potassium chloride = both increases serum potassium 3. aspirin + ramipril = pharmacodynamic antagonism 4. azithromycin + enoxaparin = azithromycin increases effect of enoxaparin by decreasing metabolism 5. azithromycin + heparin = azithromycin increases effect of heparin by decreasing metabolism 6. piperacillin + enoxapa…	3-Low Adherence		31	25	56	38
	IP	183	72	F	4796732		Geriatric	Cough, edema , fever ,chill,	NIL	UTI, AKI,LRTI,anasarca decreased evaluation , urinary retention , CKD	120/60	102	96	5.3		12		Dell: 1. inj. Pan 40mg 1-0-0 2. inj. Emeset 4mg 1-1-1 3. tab. Azee 500mg 1-0-0 4. inj. Forcan 200mg 1-0-0 5. syp. Potklor 15ml 1-1-1 6. inj. Pipzo 2.25mg 1-1-1 7. tab. Forcan 150mg 1-0-0 8. tab. Atorvastatin 20mg 0-0-1 9. tab. Thiamine 100mg 1-1-1 10. inj. lasix 20mg 1-0-1-0 11. tab. hyponat 15mg 0-0-0-1 12.syp. cremaffin plus 15ml 0-0-1	9	Dell: 1.tab. Atorva 20mg 0-0-1 2. tab. Hyponat 15mg 0-1-0 3. tab. Aldactone 12.5mg 1-0-0 4. tab. Lasix 20mg 1-0-0-0 5. syp porklor 15ml 1-1-1 6. tab. Pan 40mg 1-0-0 7. tab. Vitamin D3 1-0-0 8. tab. Ultracet semi 1/2-1/2-1/2 9. nepro HP powder 1-0-0		8	7	1	1. fluconazole + tolvaptan = fluconazole increases effect of tolvaptan by heptic enzyme metabolism	3-Low Adherence		44	44	75	50
	IP		74	M	4812343		Geriatric	weakness, chest pain , fatigue, LL swelling , decreased appetite, sys. Htn	tab. Cilacar 10mg 1-0-1	AKI on CKD , CVA , ACS with LBBB, sys. HTN , prediabetic , pneumonia	180/90	94	97			17		Dell: 1. tab. Isolazine 1/2-0-1/2 2. tab. Cilacar 10mg 3. tab. Nodosis 500mg 1-0-1 4. tab. Nefrosave 1-0-1 5. cap. Ecospirin -AV 75/ 10mg 0-0-1 6. inj. Xone 1gm 1-0-1 7. tab. Doxy 100mg 1-0-1 8. tab. Pantop-D 30/40mg 1-0-0 9. inj. Lasix 40mg 1-0-0 10. inj. dexa 6mg 1-0-0 11. tab. haloperidol 0.5mg 0-0-1 12. tab. fluconazole 150mg 1-0-0 13. inj. enoxaparin 0.4ml OD 14. tab. vertin 8mg 1-1-1 15.tab…	17	Dell: 1tab. isolazine 1/2-0-1/2 2. tab.cilacar 10mg 3. tab. Nodosis 500mg 1-0-1 4. tab. Nefrosave 1-0-1 5. cap. Ecospirin - V 75/10mg 0-0-1 6. inj. Xone 1gm 1-0-1 7. tab. Doxy 100mg 1-0-1 8. tab. Pantop -D 30/ 40mg 1-0-0 9. inj. Lasix 40mg 1-0-0 10. inj. dexa 6mg 1-0-0 11. tab. haloperidol 0.5mg 0-0-1 12. tab. fluconazole 150mg 1-0-0 13. inj. enoxaparin 0.4ml OD 14. tab. vertin 8mg 1-1-1 15. tab.…		7	6	1	1. apixaban + aspirin = aspirin increases toxic effect of apixaban i.e. risk of bleeding is increased	2-Medium Adherence		38	50	56	63
	IP	227	68		4818358		Geriatric	CLD, abdominal distention , pedal edema	tab. Metformine 500mg 1-1-1, tab. Indaral 10mg 0-0-1, tab. Aldactone 50mg 1-1-0	CLD,HTN,T2DM,AKI on CKD , dyslipidemia , prtal vein thrombosis	120/ 70	74	96			11		Dell: 1. inj. Xone 2gm 1-0-1 2. inj. Pantop 40mg 1-0-1 3. tab. Fluconazole 200mg 1-0-0 4. tab. Thiamine 100mg 1-1-1 5. tab. Dexa 4mg 1-0-1 6. tab. Aldactone 50mg 1-0-0 7. tab. Midodrine 5mg 1-0-0 8. syp. Duphalac 15ml 1-1-1 9. tab. Rifagut 550mg 1-0-1 10. inj. lasix 40mg 1-0-1-0 11. vitamin K 10mg OD	nil			4	4			2-Medium Adherence		50	56	75	44
	IP	290	87	M	3588822		Geriatric	CLD, abdominal distention , pedal edema ,T2DM,ascitic tapping	tab. Metformine 500mg 1-0-1, tab. Telma 40mg 1-0-0 , tab. Thyronorm 50mg 1-0-0	LRTI,AKI,T2DM,HTN, parkinsonism , oral cavity cancer	120/60	95	95			17		Dell: 1. inj. Xone 1gm 1-0-1 2. inj. HCT 100mg 1-1-1 3. inj. Pan 40mg 1-0-1 4. tab. Syndopa 110mg 1/2-1/2-1/2 5. tab. Pramipexole 0.25mg 1/2-0-1/2 6. tab. Thyronorm 50mcg 1-0-0 7. neb. Duolin + budecort stat 8. MDI formuflu 250mg 1-0-1 9. inj. Hydrocortisone 50mg 1-0-1 10. inj. erypro 4000u 11. inj. arachitol 6lakh stat 12. tab. pan 13. tab. shelcal 500mg 0-1-0 14. tab. midodrine 5mg 1-0-0 15. ta…	7	Dell: 1. tab. Metformin 500mg 1-0-1 2. tab. Syndopa 110mg 1-1-1 3. tab. Pramipexole 0.25mg 1-0-1 4. tab. Thyronorm 50mcg 1-0-0 5. tab. Pantop 40mg 1-0-0 6. tab. Shelcal 500mg 0-1-0 7. tab. Midodrine 5mg 1-0-0		7	7			2-Medium Adherence		50	63	75	69
	IP		80	M	4771953		Geriatric	giddiness , cough ,skin allergic , T2DM , sided shoulder pain , generalised body ache , difficulty to walk , multiple joint pain , vascularparkinsonism , chronic CVA	tab. Glipizide , tab. metformin	Uncontrolled T2DM with non ketotic state , chronic CVA , vascular parkinsonism , BPH with bladder outlet obstruction	120/70	69	94			9		Dell: 1. tab. Glynase MF 5/500mg 1-0-1 2. tab. Pioglitazone 15mg 1-0-0 3. tab.pramipexole 0.25mg 1-0-1 4. tab.ecospirin AV 75/20mg 0-0-1 5. tab. Cilastazole 100mg 1-0-0 6. tab. Niftran 100mg 1-0-1 7. tab. Metformin 500mg 0-1-0 8. tab. Veltam plus 0-0-1 9. tab. oriel 5mg 0-0-1	10	Dell: 1. tab. Glynase MF 5/500mg 1-0-1 2. tab. Pioglitazone 15mg 1-0-0 3. tab. Metformine 500mg 0-1-0 4.tab. Veltam plus 0-0-1 5. tab. Ecospirin av 75/ 20mg 0-0-1 6. tab. Cilastazole 100mg 1-0-0 7. tab. Pramipexole 0.25mg 1-0-1 8. tenovate ointment 1-0-1 9. NMF - C urea lotion 1-0-1 10. tab. atarax 10mg 0-0-1		5	5			2-Medium Adherence		50	56	75	63
	IP	78	73	M	4822339		Geriatric	COPD, AKI on CKD , heart failure	nil	COPD , AKI on CKD , IHD , heart failure , vascular parkinsonism	120/80	72	97			11		Dell: 1. tab. Midodrine 5mg 1-0-0 2. tab. Gabapin -NT 110mg 0-0-1 3. tab ultracet semi 1-1-1 4. cap. Ecospirin gold 75/75/20 0-0-1 5. tab. Pantop 40mg 1-0-0 6. inj. HCT 50mg 1-0-1 7. inj. Xone 1gm 1-0-1 8. inj. Dexa6mg 1-0-1 9. inj. Enoxaparin 0.4ml 1-0-1 10. tab. pramipex 0.25mg 1/2- 0-1/2 11. inj. lasix 20mg 1-0-0	11	Dell: 1. cap. Ecospirin av 75/20mg 0-0-1 2. tab. Dytor 10mg 1-0-0 3. tab. Aldactone 12.5mg 1-0-0 4. tab. Gabapin nt 110mg 1-0-1 5. tab. Pramipexole 0.2mg 1/2-0-1/2 6. tab. Apixaban 5mg 1-0-0 7. tab. Midodrine 5mg 1-0-0 8. tab. Dexa 4mg 1-0-0 9. tab. pantop 40mg 1-0-0 10. tab. ultracet semi 1-1-1 11. diclo gel 1% 1-1-1		7	6	1	1. tramadol + gaapentin = gabapentin enhances CNS depressant effect of tramadol	2-Medium Adherence		50	38	69	56
	IP	233	78	M	4819519		Geriatric	pedal edema, COPD,T2DM,pneumonia , anemia , rectal ulcer , sys.HTN	tab. Telmisartan 40mg 1-0-0, tab. Sitagliptin + metformine 1-0-0	GB syndrome , urosepsis with delerium , AKI, T2DM, COPD dyselectrolytemia , orthostatic hyptention, vascular parkinsonism , small intestine pseudo- obstruction	110/60	82	97	6.4		22		Dell: 1. inj. Xone 1gm 1-0-1 2. inj. Pantop 40mg 1-0-0 3.inj. Dexa 6mg 1-0-0 4. inj. Lasix 20mg 1-0-0 5. tab. Hydrocort 15mg 1-0-0 6. neb. Duolin 1-0-0 7. tab. Telmisartan 40mg 1-0-0 8. syp. Potklor 15ml 1-1-1 9. tab. Midodrine 5mg 1-0-0 10. inj. metrogyl 500mg 1-1-1 11. tab. mesacol 400mg 1-0-1 12. duolin inhaler 13. tab. azee 500mg 1-0-0 14. MDI tiova 2 puff 1-0-0 15. foracort 2puff 1-0-1 16. t…	9	Dell: 1. tab. Sitagliptin + metformine 1-0-0 2. tab. Quetipine 25mg 1-0-1 3. tab. Midodrine 5mg 1-0-0 4. tab. Fludrocortisone 100mg 1-0-0 5. tab. Pan 40mg 1-0-0 6. tab. Pramipexole 0.25mg 1/2-0-1/2 7. tab. Batrim DS 1-0-1 8. tab. Itraconazole 50mg 0-1-0 9. tab. predmet 16mg 1-0-0		8	6	2	1. fluconazole + formoterol = both increases QTc interval 2. pan + mesalamine = pan decreass effect of mesalamine by increasing gastric pH.	2-Medium Adherence		31	31	69	44
	IP	213	70	M	4823446		Geriatric	Gastric , constipation , abdominal pain , hepatitis ,AKI, CLD	NIL	Hepatitis , chronic liver disease , grade 1 esophageal varius , acute kidney injury , D2 sessile polyp	130/80	78	95			11		Dell: 1. inj. Xone 1gm 1-0-1 2. inj. Pan 40mg 1-0-0 3. tab. Propranolol 40mg 1-0-0 4. tab. Rifagut 550mg 1-1-1 5. syp. Lactulose 15ml 1-1-1 6. inj. Lasix 20- 0-0 7. inj. Fluconazole 100mg 1-0-0 8. tab. Sofosbuvir + velpastavir 400/100mg 1-0-0 9. tab. propranolol 40g 1/2-0-1/2 10. tab. aldactone 100mg 1-0-0 11. tab. dytor 5mg 1-0-0	death			7	6	1	1. pan + sofosbuvir and velpatasvir = pan decreases level of sofosbuvir and velpatasvir by increasing gastric pH.	2-Medium Adherence		44	56	75	56
	IP	81	74	M	4502928		Geriatric	Chest pain , lesion in LL of lungs , ACS,AKI, sys.HTN ,IHD	tab. Amlong 2.5mg 1-0-0, tab. Ecospirin AV 75/20 mg 0-0-1, tab. Sorbitrate 5mg 1-1-1, tab. Prolomet XL 25mg 1-0-0	Neoplastic etiology , ACS , AKI , sys. HTN	120/80	71	96			10		Dell: 1. tab. Sorbitrate 5mg 1--1-1 2. tab. Amlong 2.5mg -0-0 3. tb. Prolomet xl 25mg 1-0-0 4. tab. Clonazepam 0.25mg 0-0-1 5. cap. Ecospirin av 75/20mg 0-0-1 6. tab. Paracetamol 650mg sos 7. neb. Duolin 1-1-1 8. neb. Budecort 1-1-1 9. inj. Dexa 6mg 1-0-0 10 tab. atorvastatin 40mg 0-0-1	7	Dell: 1. tab. Dexa 4mg 1-0-0 2. tab. Amlong 2.5mg 1-0-0 3. tab. Eospirin av 75/20mg 0-0-1 4. tab. Sorbitrate 5mg 1--1-1 5. tab. Prolomet xl 25mg 0-0-1 6. tab. Clonazepam 0.25mg 0-0-1 7. tab. Paracetamol 650mg s-o-s		6	6			3-Low Adherence		50	56	69	50
	IP	21	76	F	3854277		Geriatric	Lower back pain , weakness, parkinsonism , bronchial asthma, hypothyroidism ,T2DM	tab. Syndopa plus 125mg ,tab. Pramipexole 0.25mg ,tab. Gabapin -nt 110mg ,tab.mirtaz 0.25mg ,tab. Midodrine 5mg ,tab. Thyronorm ,tab,HCQ 200mg , tab. defza	parkinsonism disease, CTD ,T2DM, cervical radiculopathy, lumbar spondolyosis, bronchial asthma, post thyroidectomy hypothyroidism , vitamin D deficiency , fatty liver	120/60	71	90			13		Dell: 1. syndopa -plus 125mg 1-1-1-1/2 2. tab. Prmipexole -er 0.375mg 0-0-1-0 3. tab. Safinamide 50mg 1-0-1 4. tab. HCQ200mg 1-0-1 5. tab. Mycophenolate mofetil 500mg 1-0-1 6. tab. Thyronorm 25mcg 1-0-0 7. tab. Midodrne 5mg 1-1-0 8. tab. Gabapin -nt 110mg 0-0-1 9. tab. clonazepam 0.25mg 0-0-1 10. D3 must sahet 60k 11.tab. duloxetine 20mg 0-0-1 12. HP KIT 3-0-3 13. tab. amoxicilllin 250mg 1-0-1	15	Dell: 1. thyronorm 25mcg 1-0-0 2.tab. Syndopa plus 125mg 1-1-1 3. tab. Pramipexole -ER 0.375mg 0-0-1-0 4. tab. HCQs 200mg 1-0-1 5. tab. Gabapin nt 110mg 1-0-1 6. tab. Duloxetine 20mg 0-0-1 7. cap. Nervigen D3 0-0-1 8. tab. Midodrine 5mg 1--1-0 9. tab. clonazepam 0.25mg 10. tab. vitamin D3 60k 11. tab. mycophenolate 500mg 1-0-1 12. mofetil 13. HP -KIT 3-0-3 14. tab. moxicillin 250mg 1-0-1 15. cap.…		8	6	2	1. duloxetine + sefinamide = safinamide enhances serotonergic effect of duloxetin e 2. midodrine + safinamide = safinamide enhnaces hypertensive effect of midodrine	3-Low Adherence		38	44	56	38
	IP	194	68	F	47265720		Geriatric	Cough , breathing difficulty , dyspnea , expectoration , anemia , breathlessness, decreased mobility ,T2DM , AKI,CKD IHD	Inj.mixtard 35-0-15, tab. Moxonidine 0.3mg 1-1-1, tab. Isolazien 20mg 1-1-1, tab. Prazopresss xl5mg 0-1-0, tab. Telma 40mg 0-1-0, tab. Torsemide 40mg 1-0-1/2, tab.clonazepam 0.25mg 0-0-1, formflu 1-0-1	acute viral LRTI , accelerated HTN , heart failure, CKD , uncontrolled T2DM , COPD	140/90	81	97			20		Dell: 1. tab. Moxonidine 0.3mg 1-0-1 2. inj. Pipzo 4.5mg 1-1-1 3. inj. Xone 1gm 1-0-1 4. tab. Clonazepam 0.25mg 1/2-0-1 5. inj.torsemide 20mg 1-0-1-0 6.tab. Prazopress xl 5mg 1-1-1 7. inj. Arachitol 6k stat 8. inj. Pan 40mg 1-0-0 9. inj. Lasix 20mg 1-0-1-0 10. inj. dexa 6mg 1-0-0 11.inj. enoxaparin 0.6mg 1-0-0 12.tb. isolazine 1-1-1 13. MDI formoflu 1-0-1 14. tab. telma 40mg 0-1-0 15. tab. dapa 5…	12	Dell: 1. inj. Mixtard 70/30mg 20-0-10 2. tab. Isolazine 1-1-1 3. tab. Moxonidine 0.3mg 1-0-1 4. tab. Prazopress xl 1-0-1 5. tab. Aldactone 50mg 0-1-1 6. neb. Duolin + budecort 1-1-1 7. tab. Dapagliflozin 10mg 0-1-1 8. tab. Lasix 40mg 1-0-0 9. tab.apixaban 5mg 1-0-0 10. tab. clonazepam 0.25mg 11. tab. febuxostat 40mg 1-0-0 12. syp. cremaffin 15ml 0-0-1		7	7			3-Low Adherence		38	38	50	44
	IP	141	68	M	4699553		Geriatric	Chest pain , vomiting , nausea , hypothyroidism , HTN , IHD , PTCA ,	tab. Ecospirin 75mg 0-1-0, tab. Clopidogrel 75mg 0-1-0, tab. Atorvastatin 20mg 0-0-1 , tab. Amlong 5mg 1-0-0, tab. Thyronorm 100mg 1-0-0, syp. Sucrafil -o sos	Prostatomegally , dyslipidemia , IHD , T2DM , sys. HTN , hypothyroidism , cervical sondylosis , gastritis	110/70	81	95			12		Dell: 1. inj. Pantop40mg 1-0-0 2. inj. Emeset 4mg 1-0-0 3. inj. Fluconazoel 200mg 1-0-0 4. tab. Ecospirin + clopidogrel 75/ 75mg 0-1-0 5. tab. Atorvastatin 20mg 0-0-1 6. tab. Thyronorm 100mcg 1-0-0 7. tab. Amlong 5mg 1-0-0 8. cap. A to Z 0-0-1 9. zytel gel 1-1-1 10. tab. gabapin nt 110mg 0-0-1 11. tab. veltam 0-0-1 12. syp. cremaffin gel 15ml 1-1-1	9	Dell: 1. HP- KIT 2. tab.amoxicillin 250mg 1-0-1 3. tab. Metoclopromide 10mg 1-0-1 4. cap. Omez 20mg 1-0-0 5. tab. Ecospirin gold 20(75+ 75+ 20) mg 0-0-1 6. tab. Thyronorm 100mg 1-0-0 7. tab. Amlong 5mg 1-0-0 8. tab. Veltam 0.4mg 0-0-1 9. tab. Gabapin - NT 110mg 0-0-1		7	4	2	1. clopidogrel + fluconazole = fluconazole decreases serum conc. Of active metabolite of clopidogrel 2. tramadol + gaapentin = gaapentin enhances CNS depressant effect of tramadol	2-Medium Adherence		63	50	44	50
	IP	221	78	M	4728653		Geriatric	fever, breathing difficulty , cough with expectoration , chest pain , pain in legs,T2DM,sys.HTN, eye BRVO	nil	PTB , LRTI, COPD , T2DM , sys.HTN , lumbar myelopathy	140/80	98	97			14		Dell: 1.inj. Xone 2gm 1-0-1 2. tab. Prednisolone 10mg 1-0-0 3. tab. Gliclazide + metformin 80/500mg 1-0-1 4. tab. Pioglitazone 15mg 1-0-0 5. tab. Dapagliflozin 10mg 0-1-0 6. tab.ecospirin -AV 75/20mg 0-0-1 7. MDI foracort 2puff 1-0-1 8. tab. Pantop 40mg 1-0-0 9. inj. fluconazole 200mg 1-0-0 10. tab. gabapin nt 110mg 1-0-1 11. tab. etoricoxib 60mg 1-0-1 12. tab. predmet 16mg 2-0-1 13. AKT4 1-0-0 1…	9	Dell: 1. tab. Belong 100mg 0-1-0 2. tab. Dapagliflozin 5mg 0-1-0 3. tab. Pioglitazone 15mg 1-0-0 4. tab. Gliclazide + metformine 8+ 500mg 1-0-1 5. tab. Ecospirin AV 75/ 20mg 0-0-1 6. MDI foracort 2puff 1-0-0 7. tab. Gabapin nt 0-0-1 8. tab. Predmet 16mg 1-0-0 9. tab. pan 40mg 1-0-0		7	1			3-Low Adherence		44	38	50	50
	IP	27	66	F	4819293		Geriatric	Back pain , chest pain , abdomen pain , feve with chill, anemia, HTN, IHD, T2DM, CKD	Inj.human mixtard 30/70 20-0-12,tab. Metoprolol xl, tab. Cilacar 10mg 1-0-1, tab. Orofer xt 1-0-0, tab. Clopidogrel 75mg 0-1-0, tab. Atorvastatin 20mg 0-0-1	B/L pyelonephritis , T2DM , HTN , IHD , CKD	160/70	79	97			12		Dell: 1. inj. Piptaz 2.25 mg 1-1-1 2. inj. Levofloxacin 500mg 1-0-0 3. inj. Amicacin 500mg 4. tab. Pantop 40mg 1-0-0 5. tab. Clopidogrel 75mg 0-1-0 6. tab. Atorvastatin 20mg 0-0-1 7. tab. Metoprolol 25mg 1-0-1 8. tab. Isosorbide mononitrate 30mg 1-0-0 9. tab. ranozex 500mg 1-0-1 10. tab. nicardia retard 10mg 1-1-1 11. diclo gel 1% 1-1-1 12. inj. epsosis 4000u once aweek	14	Dell: 1. tab. Cefuzact 500mg 1-0-0 2. tab. Judo p s-o-s 3. tab. Xepantal -L 1-0-0 4. tab. Tamzest 0.4mg 0-0-1 5. syp. Picozest 20ml 6. tab. Zen -Q 10mg 1-0-1 7. protazin powder 2tsp 8. inj. H . Actrapid 8-9-4 9. inj. Basalog 0-0-8 10. tab. Atorva 20mg 0-0-1 11. tab. clopidogrel 75mg 0-1-0 12. tab. cilacar 10mg 1-0-1 13. tab. nefrosave BD 14. tab. nodosis BD		8	7	1	1. nifedipine + ranolazine = nifedipine increases level of ranolazine by affecting hepatic enzyme metabolism	2-Medium Adherence		44	44	75	56
	IP	306	72	M	4831783		Geriatric	Pedal edema , LRTI , uncontrollled T2DM , sys. HTN , vit. D deficiency , mypocalcemia ,	tab. Glyciphage G2 , tab. Telmi , tab. Prazo DSR ., tab. Dytor -5, tab. Lukasto -lc	LRTI , uncontrolled T2DM , diabetic nephropathy , nephrotic syndrome, vitamin D defeciency	140/90	94	98			13		Dell: 1. inj. Xone 1gm 1-0-1 2. inj. Pan 40mg 1-0-0 3. inj. Lasix 20mg 1-0-1-0 4. MDI formflu 250mg 1-0-1 5. tab. Cilacar 5mg 1-0-1 6. tab. Linagliptin 5mg 1-0-0 7. inj. Arachitol 6lakh stat 8. tab. Vit. D3 9. tab. Shelcal -HD 500mg 0-1-0 10. tab. atarax 10mg 1-0-1 11. oilatum 1-0-1 12. tab. gliclazide 80mg 0-1/2-0 13. tab. gabapin nt 110mg 0-0-1	10	Dell: 1. tab. Cilacar 5mg 1-0-1 2. tab. Linagliptin 5mg 1-0-0 3. tab. Gliclazide 80mg 0-1/2-0 4. tab. Shelcal HD 500mg 0-1-0 5. tab. Vitamin D3 6. tab. Atarax 10mg 1-0-1 7. oilatum 1-0-0 8. tab. Gabapin NT 110mg 0-0-1 9. tab. Nefrofast 1-0-1 10. tab. pan 40mg 1-0-0		7	7			2-Medium Adherence		56	31	69	56
	IP	207	77	M	4829026		Geriatric	COPD , HTN, AF ,CVA, cough with expectoration , brethlessness	tab. Neurokind -G 0-0-1, tab. Concor 2.5mg 1-0-0, tab. Ecospirin gold 20mg 0-0-1, tab. Niftas 100mg 1-0-1, tab. Cardrone 100mg 1-0-0, tab. Aldactone 25mg 1-0-0	CVA, COPD , AKI, sys. HTN , nerogenic bladder , atrial fibrilation , pneumonia, hyperkalemia, chronic constipation	120/70	112	100			15		Dell: 1. inj. Xone 1gm 1-0-1 2. tab. Pantop 40mg 1-0-0 3. MDI budecort 2puff 1-1-1 4. inj. Lasix 20mg 1-0-0 5. tab. Aldactone 25mg 1-0-0 6. tab. Amlodipine 200mg 1-0-0 7. tab. Cilacar 5mg 1-0-1 8. tab. Concor 2.5mg 1-0-1 9. tab. Tolvaptan 15mg 1-0-0 10. tab. sobosis 500mg 1-1-1 11. tab. atorvastatin 40mg 0-0-1 12. tab. dapagliflozin 5mg 1-0-0 13. tab. pramipexole 0.25mg 1/2-0-1/2 14. syp. cremaff…	13	Dell: 1. MDI . Formoflo 2puff 1-1-1 2. tab. Ecospirin AV 75/25mg 0-0-1 3. tab. Lasilactone 10/25mg 1-0-0 4. tab. Dapagliflozin 5mg 1-0-0 5. tab.a miodarone 100mg 1-0-0 6. tab. Concor 2.5mg 1-0-0 7. tab. Tadalafil 5mg 1-0-0 8. tab. Pramipexol 0.25mg 1/2-0-1/2 9. tab. tolvaptan 15mg 1-0-0 10. tab. sobosis 500mg 1-1-1 11. tab. augmentin -duo 625mg 1-1-1 12. tab. pantop 40mg 1-0-0 13. syp. cremaffin …		8	8			3-Low Adherence		44	44	69	50
	IP	119	77	M	4830751		Geriatric	Weakness , T2DM , IHD, dyslipidemia , iron defieciency anemia, tremour	tab. Tide 5mg 1-0-0, tab. Human insulin 30/70mg 18-0-18, tab.gluconorm -G2 , tab. Dapagliflozin 10mg 1-0-0, tab. Rozalet 75/20mg 0-0-1, tab. Dilzem -CR 90mg 0-0-1, tab. Vit. B complex 0-1-0, cap. Colecalciferol 1/7mg 1-0-0, tab. Alprazolam 0.25mg 0-0-1	T2DM , IHD, dyslipidemia , vascular parkinsonism , old PTB , chronic constipation	110/68	78	99	6.6		16		Dell: 1.tab. rosuvastatin 75/20mg 0-0-1 2. tab. Torsemide 5mg 1-0-0 3. tab. Dapagliflozin 10mg 1-0-0 4 tab. Metformin 500mg 1-0-0 5. tab. Gabapin nt 110mg 0-0-1 6. vit. B complex 0-1-0 7. cap. Cholecalciferol 8. tab. Alprazolam 0.25mg 0-0-1( stop ) 9. tab. syndopa 110mg 1/2-1/2-1/2-1/2 (stop) 10. tab. naprosyn 500mg 1-0-1 11. tab. dilzem CR 90mg 0-0-1 12. tab. pramipex 0.25mg 1/2-0-1/2 13. tab. P…	14	Dell: 1. inj. Human insulin 30/70mg 8-0-4 2. tab. Rosuvastatin + clopidogrel 75/ 20mg 0-0-1 3. tab. Torsemide 5mg 1-0-0 4. tab. Dilzem -CR 9mg 0-0-1 5. tab. Dapagliflozin 10mg 1-0-0 6. tab. Gliclazide + metformine 60/500mg 1-0-0 7. tab. Duloxetine 20mg 0-0-1 8. cap. nervigen -D3 0-0-1 9. tab. ox carbazine 150mg 1-0-0 10. tab. pramipexole 0.25mg 1-0-1 11. tab. vertin 24mg 1-0-1 12. flutiflo 2puff …		7	8			3-Low Adherence		31	44	75	50
	IP	153	70	F	4160289		Geriatric	edema on both upper and lower limb , bilateral swelling , sys HTN ,CVA, CKD , Fluid in the abdomn .	inj. Epsosis 4000u , tab. Livogen 1-0-0, tab. Nodosis 500mg 1-0-1, tab. Amlong 5mg 1-0-1, tab. Lasix 40mg 1-0-0	AKI on CKD , old CVA , severe depression , mild cognitive impairement , visual impairement , insomnia	120/60	96	97			11		Dell: 1. inj. Lasix 20mg 1-0-1-0 2. tab. Zytamix 25mg 0-0-1 3. tab. Nodosis 500mg 1-0-1 4. tab. Atorvastatin 10mg 0-0-1 5. tab. Ferisome 30mg 1-0-1 6. tab. Folvite 5mg 0-0-1 7. tab. Ivabradine 5mg 1-0-0 8. tab. Midodrine 5mg 1-0-0 9. cap. Vibact DS 1-0-1 10. tab. pan 40mg 1-0-0 11. inj. pan 40mg stat	11	Dell: 1.tab. Lasix 20mg 1-0-0 2. tab. Aldactone 100mg 1-0-0 3. tab. Nodosis 500mg 1-0-1 4. tab. Ferrisome 1-0-1 5. tab. Folvite 5mg 0-0-1 6. tab. Atorvastatin 10mg 0-0-1 7. tab. Ivabradine 5mg 1-0-0 8. tab. Midodrine 5mg 1-0-0 9. tab. Pantoprazole 40mg 1-0-0 10. tab. apixaban 5mg 1-0-0 11. tab. decmax 6mg 1-0-0		4	4			2-Medium Adherence		38	44	69	50
	IP	102	76	F	4771898		Geriatric	cough , chest pain , excretional dyspnea , difficulty in breathing , pre-diabetic , HTN	Tab. HCQ -200MG , tab. Apixaban , tab. Osteokit , tab. Prednisolone 10mg , tab. Pramipex 0.25mg , tab. Pantop 40mg	ILD secondary to rhematoid lung , rhematoid arthritis , pneumonia, prediabetic , spondylosis of lumbar spine , osteoporosis	150/90	83	96			10		Dell: 1. inj. Pipzo4.5gm 1-1-1 2. inj. Dexa 6gm 1-0-0 3. inj. Pan 40mg 1-0-0 4. inj. Lasix 20mg 1-0-1-0 5. tab. HCQ 200mg 1-0-0 6. tab. Leflunamide 20mg 1-0-0 7. tab. Lasix 20mg 1-0-1/2-0 8. tab. Amoxclav 625mg 1-1-1 ( stop ) 9. tab. Pan D 1-0-0 10. syp. potklor 15ml 1-1-1	4	Dell: 1. tab. HCQ 200MG 1-0-0 2. tab. Leflunamide 20mg 1-0-0 3. tab. Pan D 1-0-0 4. SYP. Poklor 15ml		3	3			3-Low Adherence		44	44	44	63
	IP	65	70	M	4833496		Geriatric	Chest pain , cough , IHD , COPD , PTCA , old TB, side chest pain , breathlesness	Cap. Ecospirin gold 0-0-1, cap. Pan D 40/30mg 1-0-0, cap. Actaminophylline 100mg 1-0-1, cap. Ambroxol 1-0-1, syp. Pulmoclear 2tsp 1-1-1	Dresslers syndrome , IHD , COPD , old PTB , anemia of chronic disease	120/70	91	96			10		Dell: 1. inj. Xone 1gm 1-0-1 2. cap. Ecospirin gold 75+75+20mg 0-0-1 3. cap. Acetrophylline 100mg 1-0-1 4. cap. Mucolite SR 1-0-1 ( stop ) 5. cap. Pan-D40/30mg 1-0-0 6. inj. Hydrocort 100mg 1-1-1 7. inj. Clexane 0.4mg 1-0-1 8. tab. Livogen 1-0-0 9. MDI duolin 2 puff 1-1-1 10. MDI budecort 2 puff 1-0-1	9	Dell: 1. tab. Livogen 0-1-0 2. cap. Acetrophyline 100mg 1-0-1 3. MDI duolin 2 puff 1-0-1 4. MDI budecort 2 puff 0-0-1 5. tab. Atorvastatin 20mg 0-0-1 6. inj hydrocort 100mg 1-1-1 7. inj. Clexane 0.4ml 1-0-1 8. inj. Xone 1gm 1-0-0 9. cap. Pantoprazole + domperidone 40/30mg 1-0-0		3	3			2-Medium Adherence		44	56	69	38
	IP	24	ri	F	4837122		Geriatric	Weakness , T2DM, CLD, CKD HTN, sys. HTN, hernia, pedal edema,	Tab. Lasilactone 20/50mg 1-0-0, tab. Glimipride + metformine 2+500mg 1-0-1, tab. Propranolol 10mg 1-1-1, syp. Looz 15ml 0-0-1, inj. HM 10-0-8	chronic liver disease, UTI, AKI , T2DM , sys. HTN , vitamin . D insufficiency , chronic CVA	100/60	66	98			11		Dell: 1. inj. Lasix 200mg 1-0-0 2. inj. Pantop 40mg 1-0-0 3. inj. Emeset 4mg 1-0-1 ( stop ) 4. tab. Rifagut 550mg 1-0-1 5. syp. Lactulose 15ml 0-0-1 6. tab. Propranolol 10mg 1-1-1 7. inj. Vitamin K 1amp. 0-0-1 8. tab. Niftran 100mg 1-0-1 9. inj arachitol 6L 10. inj. HM ( STOP ) 11.tab. glimipride + metformine	12	Dell: 1. lasix 20mg 1-0-0 2. ta. Aldactone 25mg 1-0-0 3. ta. Rifagut 550mg 1-0-1 4. ta. Propranolol 10mg 1-1-1 5. syp. Lactulose 15ml 0-0-1 6. ta. Reclimet 40+ 500mg 1-0-1 7. inj. H. mixtard 8-0-60 8. ta. Midodrine 5mg 1-0-0 9. ta. Pramipexole 0.25mg 1/2-0-1/2 10. ta. vit. D3 60k 11. ta.bactrim ds 1/2b-0-1/2 12. T.PANTOPRAZOLE 1-0-0		3	3			2-Medium Adherence		69	44	56	69
	IP	109	68	M	4838412		Geriatric	leg pain, body pain, pedal edema, abdominal pain , sys.HTN,COPD	NIL	Acute motor sensory axonal polyneuropathy , pedal edema, degenerative bone disease, obstructive airway disease, sys. HTN, anemia	140/70	66	98			10		Dell: 1. inj. Xone 1gm 1-0-1 2. inj. Lasix 20mg 1-0-1-0 3. inj. Pan 40mg 1-0-0 4. tab. Ultracet 1/2-0-1/2 5. diclo gel 6. tab. Gabapin nt 100/10 mg 0-0-1 7. inj. Dexa 6mg 1-0-0 8. inj. Enoxaparin 0.6ml 1-0-1 O/C 9. tab. Pramipexole 0.25mg 1/2-0-1/2 O/C 10. tab. augmentin 625mg 1-1-1	9	Dell: 1. dexa 4mg 1-0-1 2. cap. Ecospirin av 75/20mg 1-0-1 3. tab. Pramipexole 0.25mg 1-0-1 4. tab. Gabapin nt 100/10mg 0-0-1 5. tab. Lasix 40mg 1-0-0-0 6. tab. Pantop 40mg 1-0-0 7. tab. Livogen 0-1-0 8. MDI duolin 2puff 1-0-1 9. MDI budecort 2puff 1-0-1		6	5	1	1. ceftriaxone + enoxaparin = ceftriaxone increases effects of enoxaparin by anticoagulation	3-Low Adherence		56	56	56
	IP	275	73	M	4839534		Geriatric	cough with expectoration , breathlesness , COPD , PTB , dtspnea	Rc . Formoterol + fluticasone 1-0-1, RC. Formoterol + budesonide 6/400mg 1-0-1, tab. Levocetrizine 0-0-1	COPD, old PTB , epidydimo, grade 1prostatomegaly , hypokalemisa, left mild hydrocoele	140/80	86	98			12		Dell: 1. inj. Pipzo 4.5gm 1-1-1 2. inj. Hydrocortisone 100mg 1-1-1 O/C 3. inj. Pantop 40mg 1-0-0 4. inj. Fluconazole 200mg 1-1-1 5. neb. Duolin + neb. Budecort 1-0-1 6. tab. Wysolone 10mg 1-0-1 7. tab. Doxycycline 100mg 1-1-1 8. tab. Ultracet 1-1-1 9. luray cream 10. syp. potklor 15ml 1-1-1 11. tab. dytor 5mg 1-0-0 12. tab. mucina 600mg 1-1-1	11	Dell: 1. RC duolin 1-1-1 2. RC budecort 1-1-1 3. tab. Banocide forte 1-1-1 4. tab. Augmentin -duo 625mg 1-1-1 5. tab. Pantop 40mg 1-0-0 6. tab. Dexa 4mg 1-0-0 7. tab. Ultracet 1-1-1 8. tab. Mucinac 600mg 1-1-1 9. luray cream 1-0-1 10. B protien powder 11. tab. doxy 100mg 1-0-1		6	6			3-Low Adherence		75	44	69	56
	IP	266	63	F	4807339		Geriatric	Generalised edema , generalised fatigue , nausea and vomiting , CKD,HTN,T2DM,IHD	tab. Dytor 1-0-0 20mg, tab. Reclide -mr 30mg 1-0-0, tab. Gabapin nt 110mg 0-0-1, tab. Quetiapine 25mg 0-0-1, tab. Rifagut 550mg 1-0-1, syp. Lactulose 1-1-1, tab. Serta 25mg 0-0-1	AKI on CKD , AV fistulla site infection , uremic encephalopathy , urosepsis with delirium , T2DM , sys. HTN, anemia , depression, frozen shoulder, left eye mature cataract	110/60	77	92			9		Dell: 1. inj. Vancomycin 500mg post HD 2. inj. Amikacin 250mg post HD 3. inj. Piptaz 4.5gm 1-1-1 4. inj. Pantop 40mg 1-0-0 5. inj. Emeset 4mg s.o.s 6. tab. Dolo 650mg sos 7. inj. Lasix 20mg 1-0-1-0 8. Tab. Reclide -MR 30mg 1-0-0 9. tab. Gabapin NT 110mg 0-0-1	12	Dell: 1. tab. Dytor 20mg 1-0-1-0 2. tab. Reclide MR 1-0-0 3. tab. Linagliptin 5mg 0-1-0 4. tab. Gabapin NT 100/10mg 0-0-1 5. tab. Rifagut 550mg 1-0-1 6. tab. Serta 25mg 0-0-1 7. tab. Quetiapine 25mg 0-0-1 8. tab. Haloperidol 0.5mg 0-0-1 9. syp. Lactulose 15ml 1-1-1 10. tab. bactrim 400/80mg 1-0-1 11. tab. pantop 40mg 1-0-0 12. tab. PCT 500mg 1-1-1		6	5	1	1. tramadol + gabapentin = gabapentin enhances CNS depressant effect of tramadol	4-Low adherence		63	63	69	56
	IP	131	62	M	3272164		Geriatric	swelllling over right of feet , T2DM , old CVA, multiple myeloma , sys. HTN	isryl M1, metoprolol	carcinoma, multiple myloma	114/78	64	96			15		Dell: 1. tab. Ultracet 1-1-1 ( stop ) 2. tab. Pantop 40mg 1-0-1 3. syp. Mucaine gel 2tsp 1-1-1 4. tab. Ecospirin av 75/10mg 0-0-1 5. tab. Allopurinol 300mg 1-0-0 6. tab. Isryl m1 500mg 1-0-1/2 7. tab. Dolowin plus 1-0-1 8. tab. Morphine 10mg 9. rantac D 1-0-1 10. tab. perinorm 1-1-1 11. tab. decmax 0.5mg 1-0-1 12. tab. gabapin 300mg 1-0-1 13. tab. oxcarbazepine 300mg 0-0-1 14. syp.ascoril 2tsp 1-…	5	Dell: 1. tab. Ultracet 1-1-1 2. tab. Pantop 40mg 1-0-1 3. tab. Ecopirin av 75/10mg 1-1-1 4. tab. Esryl m1 500mg 1-0-1/2 5. tab. Dolowin plus 1-0-1		3	1	2	1. morphine + gabapentin = gabapentin enhances CNS depressant effect of morphine 2. tramadol + gabapentin =gabapentin enhances CNS depressant effect of tramadol	2-Medium Adherence		56	50	69	56
	IP	33	71	M	4841015		Geriatric	diminision of vision, T2DM,sys.HTN, retinal nerve damage , dyslipidemia, haemorrhoidectomy , cataract surgery	tab. Metformine 500mg 1-0-1, tab. Glymepride 1mg 1-0-1, tab. Tamsulosin 0.4mg 0-0-1, tab. Atorvastatin 10mg 0-0-1, tab. Sodiumbicarbonate 1-0-1, tab. Clonidine 1/2-1/2-1/2	T2DM, proliferative diabetic retinopathy , sys. HTN, dyslipedemia, pseudophakia	110/80	64	97			9		Dell: 1. metformin 500mg 1-0-1 2. tab. Glimepride 1mg 1-0-1 3.tab. Tamsulosin 0.4mg 0-0-1 4. tab. Atorvastatin 10mg 0-0-1 5. tab. Sodium bicarbonate 1-0-1 6. tab. Clonidine 100mg 1/2-1/2-1/2 7. ciprofloxacin eye drop 0.3% 1-1--1 8. flurbiprofen 0.03% 1-1-1 9. tab. veltam 0.4mg 0-0-1	1	Dell: 1. ciprofloxacin + dexa 1week		3	3			6-Low Adherence		44	31	69	50
	IP	264	72	M	4837124		Geriatric	blurred vision , T2DM , LRTI, cataract surgery , HTN,dizziness	tab. Amlodipine 500mg 1-0-0, tab. Glimepride 2mg 1-0-0, tab. Prednisolone 60mg 1-0-0, tab. Metformine 500mg 1-0-1	sys. HTN, T2DM, LRTI	140/90	78	95			14		Dell: 1. amlodipine 5mg 1-0-0 2. tab. Glimepride 2mg 1-0-0 3. tab. Prednisolone 60mg 1-0-0 4. tab. Pantop 40mg 1-0-0 5. inj. H. actrapid 4u 6. tab. Gliclazide 40mg 1-0-1 7. tab. Metformine 500mg 1-0-1 8. tab. Aspirin + atorva 75/20mg 0-0-1 9. inj. Xone 1gm 1-0-1 10. inj. pan 40mg 1-0-0 11. inj. paracetamol 1gm [stat] 12. tab. enzoflane 1-0-1 13. tab. ebastine 20mg 0-0-1 14. tab. prenisolone 60mg …	6	Dell: 1. tab. Amlodipine 5mg 1-0-0 2. tab. Glimepride 2mg 1-0-0 3. tab. Prednisolone 60mg 1-0-0 4. tab. Pantop 40mg 1-0-1 5. tab. Gliclazide 40mg 1-0-1 6. tab. Metformin 500mg 1-0-1		6	6			3-Low Adherence		38	50	69	56
	IP	291	78	F	4842478		Geriatric	breathlesness, weakness, dyspnea, sys. HTN, T2DM	tab. Ecospirin gold 75/75/20mg 0-0-1, tab. Amlong 5mg 1-0-0, tab. Isolazine 20mg 1-0-0	congestive heart failure , LRTI , CKD ,sys. HTN, dyslipidemia , anemia	92/60	77	98			11		Dell: 1. inj. Pipzo 4.5gm 1-0-1 2. inj. Pan 40mg 1-0-0 3. inj. Dexa 6mg 1-0-0 4. duolin + budecort [stat] 5. inj. Lasix 20mg 1-0-0 [stop] 6.tab. Enalapril 5mg 0-0-1 7. tab. Isolazine 20/35.5mg 1/2-0-1/2 8. tab. Digoxin 0.25mg 1/2-0-0 9.tab. Aldactone 25mg 1-0-0 10. tab. ecospirin gold 75/75/20mg 0-0-1 11. tab. enalapril 2.5mg 0-0-1 [stop ]	7	Dell: 1. tab. Metoprolol 25mg 1-0-0 2. tab. Isolazine 20 mg 1/2-0-1/2 3. tab. Dytor plus 20/50mg 1-0-0 4. orofer xt 0-1-0 5. tab. Pan 40mg 1-0-0 6. tab. Fluconazole 150mg 1-0-0 7. syp. Lactulose 15ml 0-0-1		7	6	1	1. pan + digoxin = pan increases effect of digoxin by increasing gastric pH.	2-Medium Adherence		31	44	50	56
	IP	115	70	M	4842795		Geriatric	breathing difficulty , dyspnoea, generalised fatigue	nil	Pneumonia , COPD	110/70	60	96			11		Dell: 1. inj. Piptaz 4.5gm 1-1-1 2. inj. Pan 40mg 1-0-0 3. inj. Dexa 6mg 1-0-0 4. neb. Duolin + budecort 1-1-1 5. tab. Ecopsirin av 75/20mg 0-0-1 6.tab. Midodrine 6mg 1-0-0 7. tab. Pramipexole 0.25mg 1/2-0-1/2 8. tab.a ugmentin duo 625mg 1-1-1 9. tab. lasilactoen 20/50mg 1-0-0 10. MDI. budecort 1-1-1 11. MDI duolin 1-1-1	8	Dell: 1. DPI duolin 1-1-1 2. DPI budecort 1-1-1 3. DPI tiova 1-0-0 4. tab. Lasilactone 20/50mg 1-0-0 5. tab. Ecospirin av 75/20mg 1/2-0-1/2 6. tab. Pramipexole 1-0-0 7. tab augmentin duo 1-0-0 8. tab dexa 4mg 1-0-0		6	6			3-low adherence		44	50	69	63
	IP	232	75	M	3181081		Geriatric	dyspnoea, hernia, vomiting , CKD, pedal edema	tab. Atenolol 5mg 1-0-0	Heart failure , LRTI , sys. HTN, AKI	160/100	79	98			12		Dell: 1. inj. Xone 1gm 1-0-1 2. inj. Pan 40mg 1-0-0 [ O/C] 3. inj. Lasix 20mg 1-0-1-0 4. duolin + budecort 1-1-1 5. tab. Atenolol 50mg 1-0-0 6. syp. Cremaffin 15ml 1-1-1 7. tab. Metoprolol 25mg 1-0-0 8. tab. Isolazine 20mg 1/2-0-1/2 9. syp. Lactulose 15ml 0-0-1 10. tab. fluconazole 150mg 1-0-0 11. tab. midodrine 5mg 1-0-0 12. tab. pan 40mg 1-0-0	6	Dell: 1. tab. Augmentin 625mg 1/2-0-0 2. tab. Metoprolol 12.5mg 1-0-1 3. tab. Aldactone 12.5mg 1-0-0 4. tab. Enalapril 0.25mg 0-0-1 5. tab. Midodrine 5mg 1-1-0 6. tab. Ecospirin gold 75mg 0-0-1		7	6	1	Dell: 1. atenolol + metoprolol = both increases antihypertensive channel blocking	3-Low adherence		56	56	69	56
	IP	72	77	M	4846956		Geriatric	liver disease, pedal edema, orthopnoea, breathlesness, CLD, T2DM	Tab. Lasilactone 20/50mg 1-0-0, tab. Glimipride + metformine 2+500mg 1-0-0	Chronic liver disease , portal hypertension, acute kidney injury , T2DM , hypoalbunemia, grade 2 esophageal varicus	100/60	68	100			10		Dell: 1. xone 1gm 1-0-1 2. inj. Pan 40mg 1-0-0 3. inj. Lasix 40mg 1-0-1/2 [O/C] 4. tab. Aldactone 25mg 1-0-0 5. tab. Rifagut 550mg 1-0-1 6. syp. Lactulose 15ml 1-1-1 7. tab. Propranolol 10mg 1-0-1 8. inj. Vitamin k 10mg 1-0-0 9. tab. Midodrine 5mg 1-1-0 10. aldactone 10mg 1-0-0 [O/C]	11	Dell: 1. tab. Gliclazide 40mg 1-0-1/2 2. tab. Metformine 500mg 0-1-1 3. tab. Linagliptin 5mg 1-0-0 4. tab. Lasix 40mg 1-0-0 5. tab. Aldatone 100mg 1-0-0 6. tab. Rifagut 550mg 1-0-1 7. tab. Propranolol 20mg 1-0-1 8. syp. Lactulose 15ml 1-1-1 9. tab. midodrine 2.5mg 1-1-0 10. tab. augmentin duo 625mg 1-1-1 11. tab. pantop 40mg 1-1-0		4	4			3-Low adherence		31	31	75	50
	IP	37	73	M	4836356		Geriatric	CAD, T2DM , sys. HTN, breathlesnes	tab. Pantop 40mg , inj. Hydrocort 100mg 1-1-1	acute coronary syndrome, heart failure , T2DM , dengue fever , lower limb cellulitis	130/80	70	96			15		Dell: 1.inj. Levoflox 750mg OD 2. cap . Storva gold 10mg 0-0-1 3. tab. Ranozex 500mg 1-0-1 4. tab. Dytor plus 10mg 1/2-1/2-0 5. inj. Lasix 20mg 0-0-1 6. tab. Lasor 25mg 0-0-1 7. tab. Ivabred 5mg 1-0-1 8. tab. Doxovent 400mg 1/2-0-1/2 9. tab. Ipravent 10. neb. budecort 11. tab. pan 40mg 1-0-0 12. inj. H. actrapid 13. tab. montair fx 0-0-1 14. inj. hydrocort 100mg 1-1-1 15. syp. cremaffin 15ml	10	Dell: 1. inj. Levoflox 750mg 1-0-0 2. neb. Ipravent 3. neb. Budecort 1/2-0-1/2 4. tab. Doxophylline 400mg 1/2-0-1/2 5. tab. Ecospirin 75mg 0-1-0 6. tab. Atorva 40mg 0-0-1 7. tab. Aldactone 25mg 1-0-0 8. tab. Nicardia 10mg 1-1-1 9. tab. Pantop 40mg 1-0-0 10. syp. cremaffin 15ml 1-0-1		8	7			2-Medium adherence		31	38	69	44
	IP	281	69	M	4690337		Geriatric	blurred vision , T2DM , cataract surgery ,IHD , hypertensive retinopathy	tab. Isryl m2 1-0-1, tab. Glimepride + metformine 2/500mg 1-0-1, tab. Neurobion forte 0-0-1, tab. Ecospirin + clopidogrel + atorvastatin 75/75/20mg 0-0-1	Left eye pseudophakia, grade 1 hypertensive retinopathy	130/80	74	99			10		Dell: 1. tab.isryl m2 2+ 500mg 1-0-1 2. ciprofloxacin 1-1-1-1 3. flurbiprofen 1-1-1-1 4. tab. Neurobion forte 0-0-1 5. tab. Ecospirin + clopidogrel 75/74mg 0-0-1 6. tab. Atorva 20mg 0-0-1 7. tab. Furosemide 8. inj. HA 1-1-1 9. tab. Aspirin 75mg 0-0-1 10. tab. albendazole 400mg	7	Dell: 1. tab. Glimepride + metformine 2/500mg 1-0-1 2. tab. Vildagliptin 5mg 1-0-1 3. tab. Nurobion forte 0-0-1 4. tab. Aspirin + clopidogrel 75/75mg 0-0-1 5. tab. Dytor 5mg 1-0-0 6. ciprofloxacin + dexa 1-1-1-1 7. flurbiprofen 1-1-1		3	3			3-Low adherence		44	44	69	44
	IP	132	64	M	3601042		Geriatric	weakness, T2DM , bilateral edema , dyslipedemia, bilateral ear pain , HTN	tab. Metformin 500mg , tab. Telmisartan 40mg 1-0-1, tab. Glimepride 1-0-0, tab. Atorvastatin 10mg	left active mucosa, hearing loss	110/70	84	98			9		Dell: 1. tab. Metformin hydrochloride 500mg 0-0-1 2. tab. Telmisartan 210mg 1-0-1 3. tab. Glimepride 1mg 1-0-0 4. tab. Atorva 10mg 1-0-0 5. tab. Storva gold 1-0-1 6. tab. Dytor 7. tab. Furosemide 8. tab. Enalapril 9. tab. Evabradine	6	Dell: 1. tab. Forenza 325 mg 1-0-1 2. tab. Rantac 150mg 1-0-0 3.xylomist nasal drops 1-1-1 4. ciplox 3-3-3 5. tab. Nicardia retard 10mg 1-0-1 6. tab. Ebast 0-0-1		5	4	1	Dell: 1. telmisartan + enalapril = pharmacodynamic synergism	2-Medium adherence		44	44	56	50
	IP	20	67	M	2837669		Geriatric	unable to walk , itching over skin lesion, generalised body aches , multiple skin lesion , T2DM , old PTB , psoriasis	nil	Urosepsis , hyponatremia, chronic liver diasease , cellulitis, AKD , PSORIASIS, CHOLELITHIASIS	130/80	79	99			16		Dell: 1. inj. Amoxyclav 1.2gm 1-0-1 [O/C ] 2. tab. Dolo 650mg 1-1-1 [O/C] 3. syp. Prtklor 15ml 1-1-1 [ stop ] 4. inj. Dexa 6mg 1-0-1 5. tab. Midodrine 5mg 1-0-1 [ stop ] 6. tab. Ultracet semi 1-1-1 sos 7. moisturex soft lotion 1-0-1 8. inj. optineuron 1amp. 1-0-0 9. tab. thiamine 100mg 1-1-1 10. linagliptin 5mg 1-0-0 11. tab. gliclazide mr 60/500mg 1-0-1/2 [ O/C] 12. tab. fluconazole 150mg 1-0-0 …	10	Dell: 1. tab. Linagliptin 5mg 1-0-0 2. tab. Gliclazide mr 60mg 1-0-1 3. tab. Voglibose 0.3mg 1-1-0 4. tab. Ramipril 2.5mg 1-0-1 5. tab. Prmaipexole 0.25mg 1/2-0-1/2 6. tab. Thiamine 100mg 1-1-1 7. tab. Niftran 100mg 1-0-1 8. tab. Pan 40mg 1-0-0 9. tab. aldactone 50mg 1-0-0 10. tab. hyponat		7	7			3-Low adherence		38	50	69	56
	IP	231	70	M	4847556		Geriatric	difficulty in breathing , nasal obstruction , cough , hip pain , COPD	Tab. Duwanta 240mg 0-0-1	COPD, hyponatremia , cervical spondolyosis , sucrolitis , depression disorder , HTN	118/70	72	98			15		Dell: 1. inj. Hydrocortisone 100mg stat 2. inj. Xone 1gm 1-0-1 3. inj. Pan 40mg 1-0-0 4. inj. Emeset 4mg 1-0-1 5. tab. Etorv MR 60mg 1-0-1 6. duolin + budecort stat 7. tiova 2 puff 1-0-0 8. tab. Duvanta 20mg 1-0-0 9. tab. Zolpidem 5mg 0-0-1 10. tab. thiamine 100mg 1-0-1 11. tab. levoflox 0-01 xylomist 3-3-3 12. tab. cilacar 10mg 1-0-1 13. tab. vitamin D3 60k once a week 14. inj. arachitol 60k sta…	8	Dell: 1. tab. Lebrox 0-0-1 2. xylomist 3-3-3 3.tab. Vitamin D3 60k 4. tab. Cilacar 10mg 1-0-1 5. tab. Sobosis 500mg 1-1-1 6. tab. Duvanta 20mg 1-0-01 7. tab. Zolpidem 5mg 0-0-1 8. tab. Thiamine 100mg 1-0-1		7	5	2	Dell: 1. zolpidem + tramadol = tramadol enhances CNS depressant effect of zolpidem 2. etodolac + duloxetiine = duloxetine enhances antiplatelet effect of etodolac	2-Medium adherence		44	44	69	56
	IP	193	75	M	4846398		Geriatric	blured vision, weakness, uncontroled urination , T2DM , HTN , cough	tab. Cilacar , tab. Metoprolol 50mg 0-0-1, tab. Glimepride + pioglitazone + metformine 2/150/500mg 1-0-1	Both wye pseudophakia , right eye old neovascular glaucoma, vitreous hemorrhage	110/80	86	98			12		Dell: 1. ciprofloxacin 1-1-1 [ stop ] 2. flurbiprofen 1-1-1 [ stop ] 3. tab. Glimepride + pioglitazone + metformin 2/150/500 mg 1-0-1 4. tab. Ultracet 10/40mg 1-0-0 5. tab. Metoprolol 50mg 0-0-1 6. ringer lactate 75mg stat 7. tab. Pan 40mg 1-0-0 [O/C] 8. inj. xone 1gm 1-0-1 9. inj. dexa 6mg 1-0-0 10. inj. clexane 0.4ml 1-0-1 11. inj. pan 40mg 1-0-0 12. tab. azee 500mg 1-0-0	11	Dell: 1. ciprofloxacin + dexa -1-1-1 2. flurbiprofen + phenyleoprine 1-1-1 3. tab. Linagliptin 5mg 1-0-0 4. tab. Dapagliflozine 10mg 5. tab. Glynase mf 1-0-1 6. tab. Pioglitazone 15mg 1-0-1 7. tab. Cilacsr 10mg 8. tab. Metoprolol 50mg 0-0-1 9. inj. isulin 12u-12u-10 10. tab. aztolet 10mg 0-0-1 11. tab.ranozex 500mg 1-0-1		6	4	2	Dell: 1. azithromycin + enoxaparin = azithromycin increases effect of enoxaparin by decreasing metabolism 2. ceftriaxone + enoxaparin = ceftriaxone increases effect of tramadol by hepatic enzyme metabolism	4-Low adherence		44	38	69	56
	IP	78	85	M	4849607		Geriatric	giddiness, vertigo, vomiting in multiple episodes , GB Syndrome	NIL	Central ,AKI, vascular parkinsonism, prostatomegaly, GB syndrome	140/60	66	98			9		Dell: 1. DNS 20mg 2. inj. Pan 40mg 1-0-0 [O/C] 3.inj. Emeset 4mg 1-0-0 [ O/C ] 4. ta. Vertin 8mg 1-1-1 [STOP ] 5. ta. Pramipex 0.25mgb 1/2-0-1/2 6. inj. Optineuron 7. tabb. Pan 40mg 8. tab. Dytor 9. tab. Enalspril	4	Dell: 1. tab. Vertin 8mg 1-1-1 2. tab. Topiramate 25mg 0-0-1 3. tab. Pramipex 0.25mg 1/2-0-1/2 4. tab. Ondansetron 4mg 1-0-0		7	4	1	Dell: 1. tramadol + meclizine = meclizine enhances CNS depressant effect of tramadol	3-Low adherence		56	56	75	63
	IP	278	71	M	4844659		Geriatric	T2DM , CLD , hernia, sys. HTN, loss of apetite	tab. Glimepride + metformine 500mg 1-0-1, tab. Metformine 500mg 1-0-0, tab. Amlong 8mg 1-0-0, tab. Cetrizine 5mg 0-0-1	AKI , UTI , CLD with portal hypertension , pyloric infection , cholelithiasis, T2DM , sys. HTN	100/70	83	99			10		Dell: 1. inj. Pipzo 4.5mg 1-1-1 2. inj. Lasix 20mg stat 3. tab. Lasilactone 20+ 50mg 1-0-0 4. tab. Glimepride + metformine 1+500mg 1-0-1 [STOP ] 5. tab. Metformin 1+500mg 1-0-0 6. tab.amlong 5mg 1-0-0 7. tab. Gliclazide + metformin 40 + 500mg 1-0-1 [O/C] 8. syp. lactulose 1-1-1 9. inj. mucomix 1.2gm 1-0-0 [STOP ] 10. tab. rifagut 550mg 1-1-1 [STOP]	9	Dell: 1. tab. Lasilactone 20/50mg 1-0-0 2. tab. Propranolol 10mg 1-0-1 3. syp. Lactulose 15ml 4. tab. Gliclazide + metformine 40 +500mg 1/2-0-0 5. tab. Metformin 500mg 1-0-0 6. tab. Amlong 5mg 1-0-0 7. HP KIT 3-0-3 8. cap. Amoxicillin250mg 1-0-1 9. tab. omeprazole 20mg 1-0-1		4	4			3-Low adherence		31	50	75	38
	IP	17	68	F	4850662		Geriatric	weakness, multiple episodes of fall, giddiness, HTN	Tab. Telma 40mg 0-0-1, tab. Amlong 5mg 1-0-0, tab. Ecospirin 75mg 0-1-0	Acute CVA	98/62	81	99			9		Dell: 1. tab. Ecospirin 150mg 0-0-1 2. tab. Amlong 5mg 1-0-0 3. tab. Telma 40mg 0-0-1 4. tab. Gabapin nt 100/10mg 0-0-1 5. tab. Atorva 40mg 0-1-0 6. tab. Dolo 500mg 1-0-1 7. apixaban 5mg 1-0-0 8. tab. Pramipex 0.25mg 1/2-0-1/2 9. tab. Pan 40mg 1-0-1	5	Dell: 1. tab. Gabapin nt 100/10mg 0-0-1 2. tab. Ecospirin av 150mg 0-0-1 3. tab. Atorva 40mg 0-1-0 4.tab. Apixaban 5mg 1-0-0 5. tab. Pramipex 0.25mg 1/2-0-1/2						2-Medium adherence		44	44	69	44
	IP	168	68	F	4850000		Geriatric	recurrent vomiting , generalised weakness , weight loss, T2DM , AKI, sys. HTN, hypothyroidism , glaucoma,	tab. Metformine 1mg 1-0-1, tab. Glimepride 2mg 1-0-1, tab. Teneligliptin 20mg 0-1-0, tab. Voglibose 0.3mg 1-0-1, tab. Thyronoem 50mg 1-0-0, tab. Amlong 2.5mg 1-0-0, tab. Nodosis 500mg 1-0-1, tab. Dorzolamide + timolol 1-0-1	H pylori pangastriris , acute gastronepritis, T2DM , sys HTN, hypothyroidism, glaucoma, vascular parkinsonism	118/70	68	98			10		Dell: 1.pan D 40/30 mg1-0-1 2. inj. Emeset 4mg 1-1-1 3. tab. Thyronorm 50mcg 1-0-1 4. tab. Metformin 1gm 1-0-1 5. tab glimepride 2mg 1-0-1 [STOP ] 6. tab. Tenegliptin 20mg 0-1-0 7. tab. Voglibose 0.3mg 1-0-1 8. tab. Amlong 2.5mg 1-0-0 9. bimatoprost 1-0-1 10. dorzolamide + timolol 0-0-1	7	Dell: 1. tab. Glynase mf 5+ 500mg 1-0-1 2. tab. Amlong 2.5mg 1-0-0 3. tab. Thyronorm 50mg 1-0-0 4. tab. Prmaipexole 0.25mg 1/2-0-1/2 5. HP KIT 3-0-3 6. cap. Amoxicillin 250mg 1-0-1 7. tab. Pmeprazole 20mg 1-0-1		6	6			2-Medium adherence		56	38	75	50
	IP	169	73	F	4849520		Geriatric	giddiness, weakness, photophobia, fear of fall, HTN	Tab. Amlodipine + atenolol 5/50mg 1-0-0	CVA , vitamin B12 deficiency , anemia , sys. HTN , hypothyroidism	96/72	70	96			10		Dell: 1. inj. Optineuron 1amp. 2. tab. Amlodipine + atenolol 5/50mg 1-0-0 3. tab. Albendazole 400mg 4. inj. Arachitol 6 lakh [STAT] 5.tab. Vitamin D3 60K 6. tab. Neurokind fast 7. tab. Thyroxine 50mcg 1-0-0 8. tab. Pramipexole 0.25mg 1/2-0-1/2 9. tab. folinext 10. tab. albendazole 400mg	12	Dell: 1. HP KIT 3-0-3 2. tab. Amoxicillin 250mg 1-0-1 3. tab. Metoclppromide 10mg 1-0-1 4. cap. Omez 20mg 1-0-0 5. tab. Ecospirin av 75/20mg 0-0-1 6. tab. Thyroxine 50mg 1-0-0 7. tab. Amlong + atenolol 5/50mg 1-0-0 8. tab. Folinext 5/75mg 1-0-0 9. tab. orofer xt 0-1-9 10. tab. pramipexole 0.25mg 1/2-0-1/2 11. tab. vitamin D3 1-0-0 12. tab. neurokind		2	2			2-Medium adherence		44	44	69	50
	IP	209		M	4853266		Geriatric	knee joint pain , weakness , multiplejoint pain , decreased motility	NIL	Parkinsonism , cervical spondylosis , AKF , prediabetic , rhematoid arthritis, oral candidiasis, vitamin D insufficiency	130/70	79	98			12		Dell: 1. pan 40mg 1-0-0 [O/C ] 2. inj. Fluconazole 200mg 1-0-0 [ O/C ] 3. tab. Etova MF 1-0-1 [ STOP] 4. tab. Duloxetine 20mg 0-1-0 5. tab. Pramipexole 0.25mg 1/2-0-1/2 6. tab. Gabapin nt 100/10mg 0-0-1 7. inj. Arachitol 6l [STAT ] 8.tab. Shelcal HD 0-1-0 9. tab. vitamin D3 60k once aweek 10. tab. fluconazole 150mg 1-0-0 11. tab. HCQ 200MG 1-0-1 12. inj. depotmedrol 80mg [ STAT ]	8	Dell: 1. tab. HCQ 200mg 1-0-0 2. tab. Pramipexole 0.25mg 1/2-0-1/2 3. tab. Gabapin nt 110mg 0-0-1 4. tab. Shelcal HD 500mg 0-1-0 5. tab. Vitamin D3 60K 6. tab. Fluconazole 150mg 1-0-0 7. tab. Pantop 40mg 1-0-0 8. candid mouth paint 1-1-1		2	1	1	Dell: 1. HCQ + fluconazole = both increases QTc interval	7-Low adherence		31	56	75	44
	IP	48	72	M	4601542		Geriatric	Headache, cerviacl pain , giddiness, HTN, CVA, CVA, hernia	tab. Ecospirin av 75/20mg 0-0-1, tab. Metoprolol 50mg 1-0-1, tab. Cilacar 10mg 1-1-1, tab. Gabapin nt 110mg 0-0-1	CVA,vscular parkinsonism , cervical spondylosis , HTN , AKI, dyspepsia	130/80	61	99			11		Dell: 1. inj. Pantop 40mg 1-0-0 [ O/C ] 2. tab. Gabapin nt 100mg 1-0-1 3. cap. Ecospirin av 75/20mg 0-0-1 4.tab. Cilacar 5mg 1-0-1 [ o/c ] 5. tab. Ultracet semi 40mg 1-0-0 [ STOP ] 6. tab. Pantop 40mg [STOP] 6. tab. Pramipexole 0.25mg 1/2-0-1/2 7.tab. metoprolol 50mg 1-0-1 8. tab. HP KIT 3tab 3-0-3 9.tab. amoxicillin 250mg 1-0-1 10. tab. metochlopromide 10mg 1-0-1 11. tab. azithral 500mg 1/2-0-0	10	Dell: 1. HP KIT 3-0-3 2. tab. Amoxicillin 250mg 1-0-1 3. tab. Metoclopromide 10mg 1-0-1 4. cap. Omez 20mg 1-0-0 5. tab. Ecospirin av 75/20mg 0-0-1 6. tab. Cilacar 10mg 1-1-1 7. tab. Metoprolol 50mg 1-0-1 8. tab. Pramipexole 0.25mg 1-0-1 9. tab. Gabapin nt 110mg 1-0-1 10. tab. ultracet semi 1-1-1		6	5	1	Dell: 1. tramadol + gabapentin = gabapentin enhances CNS depressant effect of tramadol	7-Low adherence		44	44	69	56
	IP	99	66	M	4428884		Geriatric	Prostate cancer , difficulty in speech , T2DM , HTN	Tab. Levipit 500mg 1-0-1, tab. Dapagliflozin + metformin 10/30mg 1-0-0, tab. Atorva 40mg 0-1-0	Seizure, uncontrolled T2DM , CA prostate with metasis to vertebra	110/70	77	96			11		Dell: 1. tab. Ecospirin 75mg 0-0-1 2. tab. Atorva 40mg 0-1-0 3. tab. Shelcal HD 500mg 0-1-0 4. tab. Pednisolone 5mg 1-0-1 5.tab. Pan DSR 1-0-1 6. tab. Gliclazide 80mg 1-0-1 7. tab. Abirat 8. tab. Predmet 5mg 1-0-0 9. tab. Shelcal CT 0-1-0 10. inj. mixtard 30/70mg 36-0-36u 11. tab. pioglitazone 7.5mg 0-1-0	9	Dell: 1. tab. Abriterone 250mg 1-0-0 2. tab. Pan DSR 40mg 1-0-1 3. tab. Pioglitazone 7.5mg 0-1-0 4. tab. Shelcal CT 5mg 0-1-0 5. tab. Predmet 4mg 1-0-0 6. tab. Prenisolone 8mg 0-1-0 7. tab.a torva 40mg 0-1-0 8. tab. Ecospirin 75mg 0-0-1 9. tab. glilcazide 80mg 1-0-1		3	3			5- low adherence		38	50	50	63
	IP	120		M	4851512		Geriatric	Lumbar spondylosis, chest pain , weakness, T2DM ,sys. HTN, CKD, primary hypothyroidism, degenerative spine disease	NIL	Pangastritis ,acute febrile illness, AKI on CKD, degenerative spine diseases, lumbar spondylosis, T2DM , sys. HTN, BPH	140/90	91	98			18		Dell: 1. inj. Ceftriaxone 1gm 1-0-1 O/C 2. cap. Vibact 1-0-1 STOP 3.tab. Paracetamol 500mg sos 4. inj. Emeset 4mg 1-0-01 O/C 5. zytee gel 1-1-1 6. syp. Dulcolex 15ml 1-1-1 7. tab. Levothyroxine 50mcg 1-0-0 8. tab. Amlodipine +losartan 5/50mg 1-0-1 9. tab. nefrofast 20mg -1-0-1 10. tab. febuxostat 20mg 1-0-0 11. tab. ultracet semi 1-0-1 STOP 12. inj. clexane 0.6ml 1-0-0 13. tab. gabapin nt 110mg 0…	11	Dell: 1. HP KIT 3-0-3 2. tab. Amoxicilin 250mg 1-0-1 3. tab. Metclopromide10mg 1-0-1 4. cap. Omez 20mg 1-0-0 5. tab. Thyroxine 50mg 1-0-0 6. tab. Amlodipine 5mg 1-0-1 7. tab. Gabapin nt 110mg 0-0-1 8. tab. Apixaban 5mg 1-0-0 9. tab. Nefrofast 1-0-1 10. syp. dulcolex 15ml 1-1-1 11. tab. veltam 0.4mg 0-0-1		5	3	2	Dell: 1. azee + enoxaparin = azee increases effect of enoxaparin by decreasing metabolism 2. ceftriaxone + enoxaparin = ceftriaxone increases effect of enoxaparin by anticoagulation	8-Low adherence		31	38	56	38
	IP	32	68	F	4851767		Geriatric	cough , T2DM , sys. HTN, old CVA	tab. Reclide xr 60mg 1-0-1, tab. Vildagliptin50mg 1-0-0, tab. Metoprolol xl 25mg 1-0-1, tab. Amlong 5mg 1-0-0	T2DM ,sys. HTN , old CVA	150/72	102	97			12		Dell: 1. inj. Pan 40mg 1-0-0 [ STOP ] 2. inj. Pipzo 4.5gm 1-1-1 [STOP] 3. inj. Metrogyl 50mg 1-1-1 [STOP ] 4. tab. Reclide xr 60mg 1-0-1 5. tab. Vildagliptin 50mg 1-0-0 6. tab. Metoprolol xl25mg 1-0-1 7. tab. Amlong 5mg 1-0-0 8. tab. Paracetamol 650mg SOS 9. tab. reclimet 80/500mg 1-0-1/2 [O/C] 10. tab. dexa 6mg 1-0-1 [O/C] 11. Tab. pioglitazone 15mg 1-0-0 12. tab. decmax 4mg 1-0-0	7	Dell: 1. tab. Decmax 4mg 1-0-0 2. tab. Pan 40mg 1-0-0 3. tab. Reclimet 40/500mg 1-0-1 4. tab. Pioglitazone 15mg 1-0-0 5. tab. Amlong 5mg 1-0-0 6. tab. Metoprolol 25mg 1-0-1 7. cap. Ecospirin av 75/20mg 0-0-1		1	1			5-Low adherence		56	44	75	69
	IP	81		F	4156275		Geriatric	Pedal edema, sys. HTN , generalised weakness, dyspnoea, T2DM	NIL	dilated cardimopathy , heart failure, sys. HTN	130/80	108	98			9		Dell: 1. inj. Lasix 20mg 1-0-1 2. tab. Ramistar 2.5mg 0-0-1 3. tab. Ivabred 5mg 1-0-1 4. tab. Dytor plus 10/25mg 1-1/2-0 5. tab. Ssupradyn 0-1-0 6. syp. Piriton cs 5ml 1-1-1 7. tab. Dapagliflozin 8. tab. Metform 9. tab. Dapasach 10mg 1-0-0	6	Dell: 1. tab. Ramistar 2.5mg 0-0-1 2.tab. Dapasach 10mg 1-0-0 3. tab. Ivabrad 5mg 1-0-1 4. tab. Dytor plus ls 10/25mg 1-1/2-0 5. tab. Supradyn 0-1-0 6. syp. Piriton cs 5ml1-1-1		3	3			2-Medium adherence		63	69	81	75
	IP	133	67	F	4158177		Geriatric	Generalised weakness, sys. HTN , IHD, old CVA, hypothyroidism ,T2DM	Tab. Storva gold 75/75mg 1-0-1,tab. Prolomet xl 25mg 0-0-1, tab. Ramistar H 2.5mg 1-0-0, tab. Thyroxine 25mcg 1-0-0, tab. Pramipex er 0.37mg 1-0-1, tab. Topiramate 25mg 0-0-1, tab. Stemetil 5mg 1-0-1, tab. PCT 500mg 1-0-1	IHD , T2DM , old CVA, sys. HTN , atrial fibrillation, calcified meningioma, hypothyroidism	130/70	84	98			12		Dell: 1. tab. Storva gold 75/75/10mg 1-0-1 2. tab. Prolomet XL 25mg 0-0-1 3. tab.ramistar H 2.5/12.5mg 1-0-0 [ O/C] 4. tab. Thyroxine 25mcg 1-0-0 [ O/C] 5. tab pramipex ER 0.375mg 1-0-1 6. tab.topiramate 25mg 0-0-1 7. tab. Cilacr 10mg 1-0-1 8.tab. metformin 500mg1-0-0 9. tab. aldatone 12.5mg 1-0-0 10. tab. thyronorm 50mcg 1-0-0 11. syp.cremaffin plus 15ml 0-0-1 12. syp. dulcolax 2ml [STAT]	10	Dell: 1. cap. Storva gold 75/75/10mg 1-0-1 2. tab. Prolomet xl 25mg 0-0-1/2 3. tab. Ramistar 2.5mg /12.5mg 1-0-0 4. tab. Aldatcone 12.5mg 1-0-0 5. tab. Cilacar 10mg 1-0-1 6. tab metformin500mg 1-0-0 7. tab. Thyronorm 50mg 1-0-0 8. tab. Pramipexole 0.3mg 1-0-1 9. tab. topriamate 25mg 0--0-1 10. syp. cremaffin plus 15ml 0-0-1		3	3			4-Medium adherence		63	56	75	75
	IP	83	64	F	4837591		Geriatric	Loose stools , vomiting , sys. HTN , hernia, oliguria	tab.atenolol 25mg 1-0-0	Acute pancreatitis , sys. HTN ,AKI On CKD, anemia, dyslipidemia, acute gastritis	110/70	70	98			12		Dell: 1. inj. Pan 40mg 1-0-1 2. inj. Ceftriaxone 2gm 1-0-1 [STOP ] 3. inj. Hydrocortisone 50mg 1-1-1 4. inj. Emeset 4mg 1-1-1 [STOP ] 5. tab. Domperidone 30mg 1-0-1 6. cap. Vibact DS 1-1-1 7. nodosis 500mg 1-1-1 8. tab. Cefixime 400mg 1-0-1 [STOP ] 9. syp. potklor 1-1-1 [STOP ] 10. tab. predmet 16mg 1-0-0 11. tab. pan 40mg 1-0-0 12. inj. encicarb 500mg [STAT ]	5	Dell: 1. tab. Nodosis 500mg 1-1-1 2. tab. Cadipan 25k 2-2-2 3. tab. Escitalopram 5mg 0-0-1 4. tab. Pan 40mg 1-0-0 5. tab. Predmet 16mg 1-0-0		1	1			2-Medium Adherence		44	38	69	69
	IP	125	71	F	4853233		Geriatric	T2DM , HTN , bronchial asthma	nil	Antral gastritis , T2DM , sys. HTN, vitamin D defeciency , bronchial asthama	140/60	84	98			10		Dell: 1. tab. Amoxicillin 250mg 1-0-1 2. tab. Metochlopromide 10mg 1-0-1 3. cap. Omez 20mg 1-0-0 4. tab. Amlong 5mg 1-0-0 5. tab. Shelcal 500mg 0-1-0 6. tab. Gabapin nt 110mg 0-0-1 7. tab. Mucomix 600mg 1-0-1 8. HP KIT 3-0-3 9. tab. Vitamin D3 10. tab. metformin 500mg	5	Dell: 1. HP KIT 3-0-3 2. tab. Amoxicillin 250mg 1-0-1 3. tab. Metoclopromide 10mg 1-0-1 4. cap. Omez 20mg 1-0-0 5. tab. Amlong 5mg 1-0-0		1	1			6-Low adherence		63	50	69	69
	IP	234	62	M	4853988		Geriatric	chest pain , dyspnoea	nil	Ischemic herat disease , CAD , severe LV dysfuction , sys. HTN , COPD, dyslipidemia	160/80	112	96			10		Dell: 1. tab. Clopilet 75/75 mg 1-0-1 2. tab. Ranozex 500mg 1-0-1 3. tab. Atorva 40mg 0-0-1 4. tab. Dytor plus 10mg 1/2-1/2-0 5. tab. Pan 40mg 1-0-0 6. tab. Ramistar 1.25mg 0-0-1 7. tab. Nebicard 2.5mg 1-0-0 8. tab. Doxovent 400mg 1/2-0-1/2 9. MDI forglyn plus 1-0-1 10. tab. telekast	5	Dell: 1. tab. Clopilet 75/75mg 1-0-1 2. tab. Ranozex 500mg 1-0-1 3. tab. Atorva 40mg 0-0-1 4. tab. Dytor plus 10mg 1/2-1/2-0 5. tab. Pan 40mg 1-0-0		6	6			6-Low adherence		63	63	69	75
	IP	246	74	F	4852201		Geriatric	Decreased response , weaknes, decreased verbal output	nil	Acute CVA , UTI, sys. HTN, intraventricular epidermoid cist , vascular parkinsonism	180/90	52	98			10		Dell: 1. tab. Nicardia retard 10mg 1-0-1 2. tab. Ecopsirin 75mg 0-1-0 3. tab. Clopidogrel 75mg 0-1-0 4. tab. Atorvastatin 40mg 0-0-1 5. tab. Clindamycin 60mg 1-1-1 [O/C] 6. syp. Lactulose 15ml1-0-1 7. tab. Strocit 500mg 1-0-1 8. tab. Pan 40mg 1-0-0 9. tab. pramipexole 0.25mg 1/2-0-1/2 10. cp. vibact 1-0-1	7	Dell: 1. tab. Nicardia retard 10mg 1-0-1 2. tab. Clopidogrel + aspirin 75/5mg 0-1-0 3. tab. Atorvastatin 40mg 0-0-1 4. tab. Pramipexole 0.25mg 1/2-0-1/2 5. tab. Pan 40mg 1-0-0 6. tab. Strocit 500mg 1-0-1 7. syp. Lactulose 15ml 1-0-1		3	3			3-Low adherence		31	38	69	50
	IP	97	67	M	4481176		Geriatric	decreased sleep , breathing difficulty , breathlesness, IHD, CKD, sys. HTN	Tab. Ivabrad 5mg , tab. Montair fx 10mg , tab. Dytor 10mg, tab. Nodosis, tab. Cilacar 5mg, tab. Nefrofast	IHD, AKI on CKD, LRTI, sys. HTN, heart failure	140/90	86	98			9		Dell: 1. inj. Lasix 40mg 1-0-1/2-0 2. tab. Dapagliflozin 10mg 1-0-0 3. tab. Cilacra 5mg 1-0-0 [STOP ] 4. CAP. STORVAS GOLD 0-0-1 5. Ne duolin1-1-1 6.tab. Isolazine 1/2-0-1/2 [O/C] 7. tab. Aldactone 12.5mg 1-0-0 8. tab. Nefrofast 1-0-0 9. tab. doxycycline 1-0-1 10 tab nodosis 500mg 0-0-1	7	Dell: 1. tab. Isolazine 1/2- 0-1/2-0 2. tab. Aldatcone 25mg 1-0-0 3. tab. Lasix 40mg 1-0-1/2-0 4. tab. Dapgliflozine 10mg 1-0-0 5. tab. Cilacar 5mg 1-0-0 6. tab. Storvas gold 0-0-1 7. MDI Duolin 2puff 1-0-1		3	2	1	Dell: 1. sodium bicarbonate + doxycycline = sodium bicarbonate decreases level of doxycycline by inhibition GI absorption	2-Medium adherence		44	44	75	63
	IP	177	76	M	4849719		Geriatric	T2DM , CAD, RHD , sys. HTN	tab. Ecospirin 150mg 0-1-0, tab. Clopivas 75mg 1-0-1, tab. Citalopram 10mg 0-0-1	ACS , CAG, PTCA, sys. HTN, systolic dysfunction , dyslipidemia	110/60	94	96			15		Dell: 1. 1. tab. Ecospirin 150mg 0-1-0 2. tab. Clopivas 75mg 1-0-1 3. tab. Atocor 40mg 0-0-1 4. tab. Envas 5mg 0-0-1 5. tab. Cefixime 200mg 1-0-1 6. tab. Dolo 650mg 1-1-1 7. tab. Stamlo 5mg 1-0-1 8. tab. CCM 0-1-0 9. tab. Cobadex 0-1-0 10. tab. Cyra 20mg 1-0-1 11. tab. diamicron 10mg 0-0-1 12. tab. citalopram 10mg 0-0-1 13. tab. clonotril 0.25mg 0-0-1 14. tab. daxid 50mg 1-0-0 15. tab. carloc 3.1…	5	Dell: 1. tab. Ecospirin 150mg 0-1-0 2.tab. Clopivas 75mg 1-0-1 3. tab. Stocor 40mg 0-0-1 4. tab envas 5mg 0-0-1 5. tab. Cefixime 200mg 1-0-1		4		3	Dell: 1. rabeprazole + clopidogrel = rabepraozle decreases effect of clopidogrel by affecting hepatic enzyme metabolism 2. aspirin + enalapril = pharmacodynamic antagonism 3. citalopram + sertaline = both increases serotonin level	6-Low adherence		19	31	44	38
	IP	223	64	F	4854107		Geriatric	IHD, T2DM	tab. Metformin SR 500 MG	Ischemic heart disease, unstable angina, CAD, PTCA, T2DM ,systolic dysfunction	140/90	62	96			9		Dell: 1. inj. Taxim o 1gm 2. inj. PCT 1gm 3. inj. Pan 40mg 4. tab. Metformin SR 500mg 5. tab. Atorva 10mg 6. tab. Ecospirin 150mg 1-0-0 7. tab. Clopilet 75mg 1-0-1 8. tab. Telmisartan 40mg 1-0-0 9. tab. Nicrdia retard 150mg 1-0-1	7	Dell: 1. tab. Ecospirin 150mg 0-1-0 2. tab. Clopilet 75mg 1-0-1 3. tab. Atorva 40mg 0-0-1 4. tab. Pan 40mg 1-0-0 5. tab. Metformin 500mg 1-0-1 6. tab. Taxim o 200mg 1-0-1 7. tab. Telmisartan 40mg 1-0-0		4	4			6-Low adherence		19	38	50	50
	IP	32	64	M	4858797		Geriatric	Change in voice , difficulty in breathing , dysphagia	NIL	Carcinoma , glotis	110/70	85	96			9		Dell: 1. tab. Ranozex 1-0-1 2. tab. Pan 40mg 1-0-0 3. neb. Duolin 1-1-1 4. neb. Budecort 1-0-0-1 5. neb. Mucomist 1-1-1 6. syp. Mucolyte 10ml 1-1-1 7. syp. Cheston LS 10ml 1-1-1 8. tab. Mucinac 600mg 1-0-1 9.tab. Becosules 1-0-1	7	Dell: 1. tab. Ranozex 1-0-1 2. tab. Pan 40mg 1-0-0 3. neb. Duolin 1-1-1 4. neb. Budecort 1-0-0-1 5. neb. Mucomist 1-1-1 6. syp. Mucolyte 10ml 1-1-1 7. syp. Cheston LS 10ml 1-1-1		1		1	Dell: 1. budesonide + ranolazine = budesonide decreases level of ranolazine by affecting enzyme metabolism	2-Medium adherence		63	56	69	63
	IP	307	78	M	3714862		Geriatric	Right side weakness , acute stroke, tongue tremour , bronchial astham, ssy. HTN	NIL	Acute CVA , sys. HTN , bronchial asthma	130/70	78	97			9		Dell: 1. ecospirin 150mg 0-0-1 2. tab. Atorva 80mg 0-0-1 [STOP] 3. neb duolin 1-0-1 4. neb. Budecort 1-0-1 [ O/C] 5. tab. Pan 40mg 1-0-0 6. tab. Atorvastatin 40mg 1-0-0 7. syp. Cremaffin 15ml 1-1-1 8. MDI duolin 1-0-0 9. tab. Azithromycin	7	Dell: 1. neb. Duolin 2respules 1-0-1 2. neb. Budecort 2 respules 1-0-1 3. tab. Ecospirin 150mg 0-0-1 4. tab. Atorva 40mg 0-0-1 5. tab. Pantop 40mg 1-0-0 6. syp. Cremaffin 15ml 0-0-1 7. tab. Pramipex 0.25mg 1/2-0-1/2		4	4			2-Medium adherence		56	44	75	63
	IP	298	71	M	4869890		Geriatric	Decreased appetite ,acute stroke , bilateral tinnitus, excertional dyspnea	NIL	Intestinal lung diseases ,Acute CVA	110/70	70	96			10		Dell: 1. tab. Ecospirin av 150 /20mg 0-0-1 2. tab. Clonazepam 0.2mg 0-0-1 3. tab. Pan 40mg 1-0-0 4. tab. Lorazepam 1-0-1 5. ramipril 1-0-1 6. tab. Rifagut 1-0-1 7. tab. Mucinac 1-0-1 8. tab. Lasix 40mg 0-0-1 9. MDI duolin 1-0-1 10. MDI budecort 1-0-1	3	Dell: 1. tab. Ecospirin av 150/20mg 0-0-1 2. tab. Clonazepam 0.25mg 0-0-1 3. tab. Pan 40mg 1-0-0		6	6	i		3-Low adherence		25	31	44	50
		71			4868205		Geriatric	Hyponatremia, diabetic mellitus, HTN,T2DM, CVA, generalised weakness, left sided weakness	Tab. Telmisartan + amlodipine 40/5mg 1-0-0, tab. Aspirin + atorvastatin 75/10mg 0-0-1, tab. Tolvapatan 15mg 1-0-0, tab. Diapent 1-0-0, tab. Cefpodoxime	Persistant dyselectolytemia, left lowerlobe LRTI , CVA, sys. HTN, T2DM	110/60	84	100	7.3		14		Dell: 1. inj Ceftriaxone 1gm 1-0-1 2. inj. Pantop 40mg 1-0-0 O/C] 3. tab. Amlodipine 5mg 1-0-0 4. tab. Telmisartan 40mg 1-0-0 5. tab. Aspirin + atorvastatin = 75/10mg 0-0-1 6. tab. Tolvaptan 15mg 1-0-0 7. tab. Sobosis 500mg 1-1-1 8. syp. Potklor 15ml 1-1-1 9. tab. metformin 500mg 1-0-0 10. tab. pramipexole 0.25mg 1/2-0-1/2 11. tab. shelcal - HD 500mg 12. inj. arachitol 6 lakh STAT [O/C] 13. tab. …	11	Dell: 1. tab. Ecospirin AV 75/10mg 0-0-1 2. tab. Amlodipine 5mg 1-0-0 3. tab.telmisartan 40mg 1-0-0 4. tab. Metformin - SR 500mg 1-0-0 5. tab. Pramipexole 0.25mg 1/2-0-1/2 6. tab. Shelcal HD 0-1-0 7. tab. Tolvaptan 15mg 1-0-0 8. tab. Sobosis 500mg 1-1-1 9. tab. augmentin duo 625mg 1-0-0 10. syp. potklor 15ml 1-1-1 11. vitamin D3 60		5	5			4-Low aderence		44	63	75	50
	IP	74	68	M	4864330		Geriatric	breathlesness, puffy face, back pain, bilateral pdal edema, lower limb tingling sensation	NIL	T2DM, dyslipedemia, old CVA , lumbar and cervical sponlylosis	130/80	88	98			10		Dell: 1. tab. Shelcal 500mg 0-1-0 2. tab. Vitamin D 60K 3. Gemitrol 4. tab. Metformin 500mg 1-0-1 5. tab. Ecospirin AV 75/20mg 0-0-1 6. tab saroglitazar 4mg 1-0-0 7. tab. Pramipexole 0.25mg 1/2-0-1/2 8. tab. Gabapin nt 110mg 0-0-1 9. tab. Lasix 20mg 1-0-0-0 10. tab. aldactone 12.5mg 1-0-0	5	Dell: 1. tab shelcal 500mg 0-1-0 2. tab. Vitamin D 60 K 3. tab. Metformin 500mg 0-0-1 4. tab. Ecospirin av 75/20mg 0-0-1 5. tab. Pramipexole 0.25mg 1/2-0-1/2		3	3			5-Low adherence		63	44	69	63
		129			4777861		surgical ward	Giddiness , slowness of movement , trmour, stiffening of upper and lower limb , decreased responsiveness, parkinsons diseases, sys. HTN	Tab. Syndopa plus 1-1-1,tab. Pacitone 2mg 1-0-1, tab. Cilacar 5mg 1-0-0	Neuropatheic malignant syndrome , idiopathic prkinsons disease, sys. HTN	100/70	86	94			9		Dell: 1. tab. Syndopa plus 1-1-1-1 [O/C] 2. tab. Pacitone 2mg 1-0-1 [O/C] 3. tab. Bromocriptine 2.5mg 1-0-1 [O/C] 4. tab. Quetiapine 25mg 0-0-1 5. tab. Syndopa cr 125mg 0-0-1 6. tab. Clonazepam 0.25mg 0-0-1 7. tab. Cilacar 5mg 1-0-0 8.tab. Ecospirin av 75/10mg 1-0-1 9. inj. neurokind LC 20mg 1-0-1	4	Dell: 1. tab. Syndopa plus 135mg 1-1-1-1 2. tab. Bromocriptine 2.5mg 1-0-1 3. tab. Syndopa cr 125mg 0-0-1 4. tab. Quetiapine 50mg 0-0-1		2		2	Dell: 1. quetiapine + bromocriptine = pharmacodynamic antagonism 2. quetiapine + levodopa = pharmacodynamic antagonism	3-Low adherence		31	44	56	50
	IP	96	72	M	4790119		General medicine	Ear pain , T2DM, left malignant otitis extrema	Tab. Glimepride 1mg , tab. Metformin 500mg 1-1-1	malignant ottis extrema , chronic inflammatory lesions	140/70	97	96			10		Dell: 1. Inj. Ceftriaxone1gm 1-0-1 [ STOP ] 2. INJ. Paracetamol 1gm SOS 3. inj. Pan 40mg 1-0-0 4. ciplox D 2drops 2-2-2 5. tab. Enzoflame 1mg 1-0-1 [STOP] 6. tab. Diclofenac 7mg SOS [O/C] 7. inj. Sterrratiopeptidase 10mg 1-0-1 8. inj. Clindamycin 300mg 1-1-1 9. tab. metformin 500mg 0-0-1 10. tab. glimepride + metformine 1/500mg 1-0-0 [STOP]	7	Dell: 1. tab. Doxycycline 100mg 1-0-1 2. tab. Pan 40mg 1-0-1 3. tab. Ebast dc 0-0-1 4. xyllomost nasal drops 3drops 3-3-3 5. mupirocin ointment 6. ciplox ear drops 7. tab. Lyser D 1-0-1		4	4			5-Low adherence		50	44	50	50
	IP	88	62	M	4501678		General medicine	Demanded sound, hoarness of voice , breathlesnes, T2DM, HTN	Tab. Enalapril maleate 5mg 0-0-1	CA glottis	140/80	76	99	8.8		14		Dell: 1. inj. Dexa 8mg 1-1-1 [STOP] 2. Neb duolin + budecort 1-0-1 3. inj. Hydrocortisone 10mg SOS 4. inj. Ceftriaxone 1gm 1-0-1 5.inj. Pan 40mg 1-0-0 6. inj. Xylocaine 0.1mg STAT 7. inj. Tetanus 0.5mg STAT 8. inj. PCT 1GM STAT 9. neb mucomist 1-1-1 10. tab. metformin SR 1gm 1-0-1/2 11. tab. linagliptin 2.5mg 0-1-0 12. syp. mucaine 10ml 1-0-1 13. tab. enzoflam 1-0-1 14. tab. forenza 1-0-1	8	Dell: 1. tab. Forenza 1-0-1 2. . Tab. Pan 40mg 1-0-0 3. neb. Duolin + budecort 1-1-1 4. neb. Mucomist 1-1-1 5. syp. Mucolyte 10ml 1-0-1 6. tab. Metformin sr 1gm 1-0-1/2 7. tb. Linagliptin 2.5mg 0-1-0 8. tab. Enalapril 5mg 0-0-1		1		1	Dell: 1. diclofenac + enalapril = pharmacodynamic antagonism	3-Low adherence		56	38	50	50
	IP	297	68	M	4851390		General medicine	Nasal bleeding , bilatersl nasal obstruction , bleeding from nasal cavity, sys. HTN, PTCA, CVA, IHD	Tab. Atorva 40mg 0-0-1, tab. Aspirin 75mg 0-1-0	Poorly differentiated carcinoma, sys. HTN, CVA, IHD	110/60	82	97			10		Dell: 1. inj. Ceftriaxone 1gm 1-0-1 2. inj. Pan 40mg 1-0-0 3.inj. Tetanus toxoid 0.5mg STAT 4. inj. Xylocaine 0.1mg 5. tab.a torva 40mg 0-0-1 6. tab. Aspirin 75mg 0-1-0 7. tab. Ultracet 1-0-1 8. inj. Tramadol 1amp 10mg STAT 9. inj. Lobet 10mg STAT 10. botroclot drop 2 drops 2-2-2	8	Dell: 1. tab. Forenza 325mg 1-0-1 2. tab.pan 40mg 1-0-0 3. tab. Enzoflam 1-0-1 4. tab. Ebastine 20mg 5. xylometazoline 3drops 3-3-3 6. botroclot 5drops SOS 7. tab. Atorva 40mg 0-0-1 8. tab. Aspirin 75mg 0-1-0		1	1			6-Low adherence		31	38	69	50
	IP	142	62	M	4861555		General medicine	Eye blurred vision, T2DM	Tab. Metformin SR 500MG 1-0-1, Tab. Gliclazide 40mg 1-0-1, tab. Sitagliptin 50mg 1-0-0, tab. Atorvastatin 20mg 0-0-1	Right eye semile immature cataract, left eye blind eye	130/70	69	98			9		Dell: 1. ciprofloxacin eyye drops 1-1-1-1 2. flurbiprofen 1-1-1-1 3. tab. Metformin SR 500mg 1-0-1 [O/C] 4. tab. Gliclazide 40mg 1-0-1 [STOP ] 5. Tab. Sitagliptin 50mg 1-0-0 [ STOP ] 6. tab. Atorvastatin 20mg 0-0-1 7. tab. Pan 40mg 8. tab. Aspirin 10mg 9. tab. linagliptin	6	Dell: 1. ciprofloxacin + dexa 1-1-1-1 2. flurbiprofen 1-1-1 3. tab. Metformin SR 500mg 1-0-1 4. tab. Sitagliptin 50mg 1-0-0 5. tab. Gliclazide 40mg 1-0-1 6. tab. Atorvastatin 20mg 0-0-1		3	3			4-Low adherence		63	44	75	50
	IP	12	67	F	3984425		General medicine	Giddines, IHD, CAD, HTN	Tab. Amlong H, Tab. Amlong	Systemic HTN, ischemic heart , ACS, CAD , PTCA, mild to moderate LV dysfunction	110/60	84	96			8		Dell: 1. cap. Acto gold 10mg 0-0-1 2. tab. Ranozex 500mg 1-0-1 3. tab. Pan 40mg 1-0-0 4. tab. Prolomet xl 25mg 0-0-1 5. tab. Amlonng H 6/12.5mg 1-0-0 6. tab. Ultracet SOS 7. inj. Arachitol 6 lakh 8. tab. Atorvastatin 10mg	7	Dell: 1. tab. Clopivas 75/75mg 1-0-1 2. tab. Storvas 40mg 0-0-1 3. tab. Dytor plus 10mg 1/2-0-0 4. tab. Starpress 2.5mg 0-0-1 5. tab. Ramistar2.5mg 0-0-1 6. tab. Pan 40mg 1-0-0 7. tab. Nexito 5mg 0-0-1		2	2			7-Low adherence		44	44	75	63
	IP	59	68	M	4869886		Geriatric	Chest pain , giddiness, dyspnoea	Tab. Cilacar 5mg	Ischemic heart disease , angina, CAD, PTCA, sys. HTN, dyslipidemia	170/90	64	98			10		Dell: 1. tab. Pan 40mg 1-0-0 2. tab. Ranozex 500mg 1-0-1 3. tab. Cilacar 50mg 0-0-1 4. cap. AZ TO GOLD 10mg 1-0-1 5. tab. Neurokind LC 20mg 1-0-1 6. tab. Quetiapine 50mg 0-0-1 7. tab. Predmet 80mg 1-0-1 8. MDI budecort 2puff 1-0-1 9. tab. Atorva 40mg 0-0-1 10. syp. ascoril LS 1tsp 1-0-1	4	Dell: 1. cap Ato Z gold 10mg 1-0-1 2. tab. Pan 40mg 1-0-0 3. tab. Ranozex 500mg 1-0-1 4. tab. Cilacar 5mg 0-0-1		2		2	Dell: 1. budesonide + ranolazine = ranolazine increases effect of budesonide by p- glycoprotien efflux transporter 2. methylprednisolone + ranolazine = ranolazine increases effect of methyylprednisolone by p -glycoprotien efflux transporter	5 -Low adherence		44	56	69	69
	IP	282	M		4821209		Geriatric	Weakness, abdominal pain, DCLD with portal HTN, generalised weakness, dizzines, T2DM	Tab. Dytor 10mg 1-0-0 , tab. Rifagut 550mg 1-0-1 , tab. Thiamine 100mg 1-0-1, tab. Pan 40mg 1-0-0, tab. Propranolol 10mg 1-0-0, syp. Lactulose 15ml 1-1-1, tab. Folinext 1-0-0, cap. Becosules 0-1-0	Pneumonia, portal HTN , hyperbilunemia , macrolytic anemia, T2DM	98/60	68	98			13		Dell: 1. tab. Dytor 10mg 1-0-0 2. tab. Rifagut 550mg 1-0-1 3. tab thiamine 100mg 1-0-1 4. tab. Propranolol 10mg 1-0-1 5. tab. Folinext 5mg 0-1-0 6. tab. Pan 40mg 1-0-0 7. cap. Becosules 0-1-0 8. syp. Lactulose 15ml 1-1-1 9. inj. Ceftriaxone 1gm 1-0-1 10.inj. hydrocort 100mg 1-1-1 [STOP 11. tab. dolo 650 mg SOS 12. tab. carvediol 3.125mg 1-0-1 13. tab. predmet 16mg 1-0-0	11	Dell: 1. tab. Dytor 10mg 1-0-0 2. tab. Rifagut 550mg 1-0-1 3. tab. Thiamine 100mg 1-0-1 4. tab. Carvediol 3.125mg 1-0-1 5. syp. Lactulose 20ml 1-1-1 6. tab. Folinext 5/750mg 0-1-0 7. cap. Becosules 0-1-0 8. tab. Predmet 16mg 1-0-0 9. tab. Pan 40mg 1-0-0 10. tab. augmentin duo 625mg 1-1-1 11. looz enema SOS10		3	2	1	Dell: 1. carvediol + propranolol = both increases antihypertensiv channel blocker	6-Low adherence		63	50	69	69
	OP	155	65	M	4875925		Geriatric	Neck pain, chest pain, sleeplesnes, breathlesness, sneezing	NIL	Cervical spondylosis, COPD	110/70	59	96			4		Dell: 1. tab. Vertin 8mg 2. tab. Dytor plus 3. tab ecospirin 75mg 0-0-1 4. tab. Arakmin 100mg 1-0-1	NIL			1		1	Dell: 1. aspirin + torsemide = asprin increases and torsemide decreases srum potassium	2-Medium adherence		50	56	75	75
	OP	93	71	M	2761318		Geriatric	Cough, breathlesness, sys. HTN	tab. Cilnidipine 20mg 1-0-0, tab. Telmisartan 80mg 0-0-1, tab. Hydrochlorothiazide 12.5mg 1-0-0	Acute exceration of COPD	140/80	92	94			7		Dell: 1. DPI foracort 200mg 1-0-1 2. DPI tiova 18mg 3. tab. Deriphylline retard 150mg 1-0-1 4. tab. Ivabrad 16mg 2-0-0 5. tab. Pan 40mg 1-0-0 6. tab. Ceproflox CV 325mg 1-0-1 7. syp. Aerodil 2tsp 1-1-0	NIL			1		1	Dell: 1. ciprofloxacin + thiophylline = ciprofloxacin increases level of theophylline by affecting hepatic enzyme metabolism	4-Low adherence		56	56	69	69
	OP	298	80	M	47177357		Geriatric	Breathlesness, generalised weakness , cough with expectoration, parkinsons diseases , T2DM , sys. HTN	Tab. Folvite 5mg 0-1-0, tab. Clopivas 75mg 0-0-1 ,tab. Azithral 500mg 1/2-0-0	sys. HTN, T2DM, parkinsonism, bronchial asthma	140/80	32	98			5		Dell: 1. tab. Pramipex 0.25mg 1/2-0-1/2 2. tab. Uetiapine 2.5mg 1-0-1 3. tab. Apixaban 5mg 0-0-1 4.tab. Metformin sr 500mg 1-0-0 5. tab. Dytor plus	NIL			1		1	Dell: 1. quetiapine + pramipexole = pharmacodynamic antagonism	6-Low adherence		44	44	56	63
	OP	128	65	F	3447872		Geriatric	Weakness, T2DM, sys. HTN, dimusion of vision	NIL	ReSIMI, PCO, T2DM, sys. HTN	130/70	86	96			5		Dell: 1. pan D 40 /30MG 1-0-0 2. tab. Metformin 500mg 1-0-1 3. tab. Telmisartan 40mg 1-0-0 4. tab. Gabapentin nt 100mg 0-0-1 5. tab. Livagline xt 0-1-0	NIL			NIL				5-Low adherence		69	75	44	69
	OP	285	71	M	2031753		Geriatric	Abdominal pain , knee pain , pain in ankle joint, acute gout arthritis , T2DM	Tab. Etoricoxib 60mg , tab. Ultracet 110 mg	T2DM, sys. HTN, hyperuricemia	140/30	71	96			3		Dell: 1. tab. Metformin 500mg 1-0-0 2. tab. Febuxostat 80mg 1-0-0 3. tab. Etoricoxib 60mg 1-0-0	NIL			NIL				6-Low adherence		56	56	69	69
	OP	234	70	M	4876913		Geriatric	Chest pain, hypertension , bachache	NIL	Parkinsons diseases, hypertension , IHD, degenerativespine diseases	140/30	70	98			3		Dell: 1. tab. Pramipex 0.25mg 1/2-0-1/2 2. tab. Nicardia retard 150mg 1-0-0 3. tab. Storva gold 20mg 0-0-1	NIL			NIL				4-Low adherence		31	44	75	44
	OP	163	71	M	4025612		Geriatric	Vascular parkinsonism, sys. HTN , long conid syndrome , fragility	tab. Losrtan 50mg 0-0-1, tab. Metoprolol 25mg 1-0-0 , tab. Pramipex 0.25mg 1-0-1	Vascular prkinsonism , sys. HTN, long concid syndrome , fratility	130/80	89	99			5		Dell: 1. tab. Pramipexole 0.25mg 1-0-1 2. tab. Losartan 50mg 1-0-0 3. tab. Metoprolol 25mg 1-0-0 4. tab. Cilastazol 100mg 1-0-0 5. tab. Ecospirin av 75/10mg 0-0-1	NIL			1		1	Dell: 1. Metoprolol + losartan = pharmacodynmaic synergism	6- Low adherence		63	56	56	69
	OP	58	66	M	2737708		Geraitric	Breathlesness, cough , COPD , fever	cap. Pan D 40/30mg 1-0-0, syp. Cremaffin 15ml 0-0-1	COPD , sys. HTN	110/80	101	95			4		Dell: 1. tab. Azithromycin 500mg 1-0-0 2. tab. Wyslomet 5mg 1-0-0 3. inj. Hydrocort 100mg 4. tab. Mirtaz 15mg 0-0-1	NIL			1		1	Dell: 1. mirtazepine + azithromicin = both increases QTC interval	3-Low adherence		63	69	75	63
	OP	62	62	M	44713929		Geriatric	Backache, insomnia, weakness, T2DM, COPD, BPH, HTN, Parkinsonism	tab. Dytor plus , tab. Ecospirin av 75/20mg . Tab. Veltam , tab. Pramipexole 0.25mg . Tab. Pantop 40mg 1-0-0	Left basal pneumonia, type respiratory failure , COPD , T2DM, hypertension, parkinsonism	130/70	180	80			4		Dell: 1. inj. Ceftriaxone 2. inj. Dexa 6mg 3. inj. Enoxaparin 0.4ml 4. MDI duolin 2 puff 2-2-2	NIL			1		1	Dell: 1. ceftriaxone +enoxaparin = cefrtiaxone increasees effect of enoxaparin by anticogulation	6-low adherence		44	44	75	65
	OP	189	71	M	3519643		Geriatric	Breathlesnes, T2DM, Ssys. HTN, bronchial asthma,	Tab. Deriphylline retard 150mg 1-0-1, tab ivabrad 16mg 2-0-0, tab. Ceprox CV 325mg 1-0-1	COPD.	140/80	92	94			4		Dell: 1. inj. Advent 1gm 1-1-1 2. syp. Aerodil 2tsp 3. syp. Potklor 15ml 1-0-0 4. tab. Dytor 10mg 1-0-0	NIL			3	3			7-Low adherence		31	38	69	56
	IP	229	81	M	4862594		General medicine	Giddiness , left ear reduce hearing , T2DM	tab. Glipizide + metformin 50/500mg 1-0-1	T2DM, hearing loss, knee joint pain	110/70	80	98			9		Dell: 1. glipizide 5mg 1-0-1 2. tab. Oflox 1drop 1-1-1 3.tab. Metformin 500mg 1-0-1/2 4. cap. Vibact 1-0-1 5. cap. Vitamin d3 0-0-1 6. tab. Shelcal HD 500mg 0-0-1 7. tab. Ultracet semi 1-0-1 8. diclogel 9. tab. Cefuroxime 2mg 1-0-1	4	Dell: 1. tab. Shelcal HD 500MG 0-0-1 2. cap.vibact 1-0-1 3. oflox eye drop 3 drop 3-3-3 4. tab. Oflox 1-0-1		2	2			4-Low adherence		44	38	50	50
	IP	26	76	M	4877475		General medicine	Chest pain , profused sweating , Ssys. HTN , COPD	NIL	ACS, PTCA, COPD, CAD, ischemic heart disease, dyslipidemia	110/80	68	96			15		Dell: 1. inj. Strepkinase 2. tab. Ecospirin 75 mg 0-1-0 3. tab. Clopidogrel 75mg 0-1-0 4. tab. Atorva 40mg 0-0-1 5. inj. Pantop 40mg 1-0-0 6. tab ranozex 500mg 1-0-1 7. MDI duolin 8. neb budecort 9. inj. Xone 1gm 1-0-1 [STOP] 10. neb mucinac 1-0-1 11. syp. ascoril ls 10ml 1-1-0 12. inj. emeset 4mg [STAT] 13. tab pan 40mg 1-0-0 14. tab. nexito plus 5mg 0-0-1 15. neb ipravent 1-1-1	6	Dell: 1. tab. Ecospirin 75mg 0-1-0 2. tab. Clopididogrel 75mg 0-1-0 3. tab. Atorva 40mg 0-0-1 4. tab. Ranozex 500mg 1-0-1 5. tab pan 40mg 1-0-0 6. tab. Emeset 4mg SOS		3		3	Dell: 1. budesonide + ranolazine = budesonide decreases level of ranolazine by affecting hepatic enzyme metabolism 2. ondansetron + escitalopram = either increases toxicity of other by serotonin level 3. ranolazine + ondansetron = both increases QTC interval	6-Low adherence		50	56	69	31
	IP	288	65	M	4885268		General medicine	Right eye poor vision , delusion of vision in both eyes, HTN	Tab. Losartan 50mg 1-0-1	Right eye senile mature cataract , left eye senile immature cataract	110/70	74	98			9		Dell: 1. tab. Losartan -H 50mg 1-0-1 2. tab. Diamox 250mg [STAT] 3. tab. Brufen 400mg 1-0-1 4. E/D ciprofloxacin 1-1-1-1 5. E/D flurbiprofen 1-1-1-1 6. E/D dexa 1-1-1-1 7. E/D timolol 1-1-1-1 8. tab. Gentamycin 9. E/D ciplox D	7	Dell: 1. tab. Forenza 1-0-1 2. tab. Pan 40mg 1-0-0 3. neb. Duolin + budecort 1-1-1 4. neb. Mucolyte 10ml 1-0-1 5. tab. Metformin SR 500mg 1-0-1 6. tab. Kinagliptin 2.5mg 0-1-0 7. tab. Enalapril 5mg 0-0-1		7	7			4-Low adherence		31	31	50	38
	IP	4	70	F	4880535		General medicine	Weaknness , imbolised movement, inability to walk, decreased verbal output , IHD, sys. HTN	Tab. Clopitorva 75/10mg 0-0-1, tab. Telma -H 40.12.5mg 1-0-0, tab. Amlong 5mg 0-0-1	sys. HTN , IHD, decreases verbal output	130/80	106	98			10		Dell: 1. tab. Clopitorva 75 /20mg 0-0-1 2. tab. Telma -H 40mg 1-0-0 3. tab. Amlong 5mg 0-0-1 4. tab. Pantop 40mg 1-0-0 5. inj. Heparin 5000u [STAT ] 6. tab. Pramipexole 0.25mg 1/2-0-1/2 7. syp. Dulcolax [STAT] 8. E/D oflox 3 drops 9. tab. Levocetrizine + monteleukast 0-0-1 10. acetek -HC E/D 3 drops	6	Dell: 1. tab. Clopitorva 75 /20mg 0-0-1 2. tab. Telma -H 40mg 1-0-0 3. tab. Amlong 5mg 0-0-1 4. tab. Pantop 40mg 1-0- 5. tab. Pramipexole 0.25mg 1/2-0-1/2] 6. E/D oflox 3 drops		3	3			6-Low adherence		19	19	50	38
	IP	76	72	F	3828637		General medicine	Vomiting ,nausea, chest pain, breathlesnes, T2DM ,sys. HTN, abdominal pain	NIL	Acute coronary syndrome,atrial fibrillation , heart failure, CAD, T2DM, AKI, GERD	100/60	87	95			18		Dell: 1. inj. Pan 40mg 1-0-0 [STOP ] 2. inj. Emeset 4mg 1-1-1 [STOP ] 3. tab. Gabapin NT 110mg 0-0-1 4. inj. Clexane 0.6gm 1-0-1 [O/C] 5. tab. Ivabrad 5mg 1/2-0-1/2 6. inj. Xone 1gm 1-0-1 [STOP ] 7. tab. Trimetazoline 500mg 1-0-1 8. tab. Ranolazine 20mg 1-1-1 9. tab. alprazolam 0.25mg 0-0-1 [STOP ] 10. inj. morphine 4mg [STAT ] 11. syp. cremaffin 15ml 1-1-1 [STOP ] 12. tab. mucomix 600mg 1-1-1 [S…	12	Dell: 1. inj. Human actarpid 16u 1-1-1 2. inj. Basalog 14u 3. inj. Clexne 0.6gm 1-0-0 4. inj. Lasixn20mg 1-0-1 5. tab. Aldactone 25mg 1-0-0 6. tab.amiodarone 200mg 1-0-1 7. tab. Trimetazoline 500mg 1-0-1 8. tab. Ranolazine 5mg 1-0-1 9. tab. Midodrine 5mg 1-0-1 10. tab. gabapin nt 0-0-1 11. tab. apn 40mg 1-0-0 12. tab. dulcolax 5mg 0-0-2		4		4	Dell: 1. dexa + ranolazine = dexa decreases effect of ranolazine by affecting hepatic enzyme metabolism 2. ranolazine + ondansetron = both increases QTc interval 3. ceftriaxone + enoxaparin = ceftriaxone increases effect of enoxaparin by anticoagulation 4. diltiazem + ivabradine = pharmacodynamic synergism	7-Low adherence		56	44	69	38
	IP	222	68	M	4885027		General medicine	Generalised weakness, lower limb edema , decreased urine output, T2DM, HTN, CKD	tab. Linagliptin 5mg 1-0-0, tab. Dapagliflozin 10mg 0-1-0, tab. Amlodipine 10mg 1-0-0, tab. Ecospirin AV 75/10mg 0-0-1	T2DM, CKD, sys. HTN, decreased urine output	130/70	70	97			9		Dell: 1. inj. Augmentin 1.2gm 1-0-1 2. inj. Pan 40mg 1-0-0 [STOP ] 3. inj. Lasix 20mg 1-0-1-0 4. tab. Cialcar 5mg 1-0-0 5. tab. Ecospirin AV 75/20mg 0-0-1 6. tab. Thyronorm 25mg 1-0-0 7. inj. Erypro 4000u once a week 8. tab. Nodosis 500mg 1-0-1 9. tab. nefrosave 1-0-1	5	Dell: 1. tab.cilacar 5mg 1-0-0 2. tab. Ecospirin AV 75/20mg 0-0-1 3. tab. Thyronorm 25mg 1-0-0 4. tab. Nodosis 400mg 1-0-1 5. tab. Nefrosave 500mg 1-0-1		2				6-Low adherence		31	31	50	44
	IP	207	69	M	4885081		General medicine	upper and lower limb weakness, fluctuating seriousness, lower abdominal pain , comprensive mylopathy , decreased ADL , increased micturation, cerviacl and dorsl compressive mylopathy	tab. Dexa 4mg 1-0-1, tab. Apn 40mg 1-0-1, tab. Liofen 40mg 1/2-1/2-1/2, tab. Gabapentin 100mg 0-0-1	Comprensive myolopathy, decreased ADL , abdominal distention, decreased micturation	110/70	86	95			10		Dell: 1. inj. Dexa 4mg 1-1-1 2. tab. Apn 40mg 1-0-1 3. tab. Liofan 10mg /12-1/2-12/ 4. tab. Gabapentin + methylcobalamin 100mg 0-0-1 5.tab. Cremalx 10mg 0-0-1 6. tab. Pyridium 200mg 1-1-1 7. cap. Ecospirin AV 75/20mg 0-0-1 8. tab. Hyponat 15mg 0-1-0 9. tab. veltam 0.4mg 0-0-1 10. syp. cremaffin 30ml [STAT]	4	Dell: 1. tab. Pan 40mg 1-0-1 2. tab. Liofan 10mg 1/2-0-1/2 3. cap. Ecospirin AV 75/20mg 0-0-1 4. tab. Hyponat 15mg 0-1-0		2		2	Dell: 1. methylprenisolone + tolvaptan = methylprednisolone decreases level of tolvaptan by affecting hepatic enzyme metabolism 2. dexa + tolvaptan = dexa decreases effetc of tolvaptan by affecting hepatic enzyme metabolism	6-Low adherence		31	44	69	56
	IP	204	66	M	4885053		General medicine	Breathlesness, B/L limb pain , HTN, IHD, COPD, Renal calculi	tab. Dytor 10mg 1-0-1, tab. Telma 20mg 1-0-0, tab. Nefrosave . Tab. Ivabrad 1gm 1-0-0, cap. Ecospirin 20mg 0-0-1	COPD, HTN, IHD, B/L limb pain, renal calculi	130/80	82	96			12		Dell: 1. inj. Pipzo 4.5gm [STAT] 2. inj. Dexona 6mg 1-0-0 3. duolin + budecort 1-0-1 4. tab. Ivabradine 10mg 1-0-0 5. tab. Lasix 40mg 1-0-0 6. tab. Telma 40mg 0-0-1 7. tab. Nefrosave 500mg 1-0-0 8.tab. Ranozex 500mg 1-0-0 9. tab ecospirin gold 75/75/20mg 0-0-1 10. tab. banoside forte 100mg1-1-1 11. tab. aldactone 25mg 1-0-0 12. inj. encicarb 500mg [STAT]	5	Dell: 1. tab. Lasix 40mg 0-0-1 2. tab. Telma 40mg 0-0-1 3. tab. Nefrosave 500mg 1-0-0 4. tab. Ranozex 500mg 1-0-1 5.tab. Ecospirin gold 75/75mg 0-0-1		3		3	Dell: 1. dexa + ranolazine = dexa decreases level of ranolazine by affecting hepatic enzyme metabolism 2. budesonide + ranolazine = budesonide decreases effect of ranolazine by affecting hepatic enzyme metabolism 3. dexa + ivabradine = dexa decreases effect of ivabradine by affecting hepatic enzyme metabolism	6-Low adherence		19	50	69	56
	IP	72	92	F	4886376		General medicine	Vomiting , generalised weakness, recurent episodes of burning micturation, sys. HTN, CKD,	tab. Aginal AT 50mg 1/2-0-0, tab. Amlodipine 50mg 1/2-0-0	Recurrent episodes of burning micturation , sys. HTN, CKD , generalised weakness	90	91	96			10		Dell: 1. inj. Cefuroxime 1.5gm 1-0-1 [O/C] 2. inj. Pan 40mg 1-0-0 O/C 3. inj. Emeset 4mg 1-1-1 O/C 4. tab. Aginal AT 5750mg 1/2-0-0 5. inj. Fluconazole 150mg 1-0-0 [O/C] 6. inj. Arachitol 6L [STAT] 7. tab. Cefuroxime 250mg 1-0-1 8. cap. Vibact 1-0-1 9. tab. vitamin D3 60K oncea a week 10. cap. becosules 0-1-0	3	Dell: 1. tab. Aginal -AT 1/2-0-0 2. cap. Vibact 1-0-1 3. cap. Becosules 60k 0-1-0		1		1	Dell: 1. fluconazole + ondansetron = both increases QTc interval	5-Low adherence		56	56	56	50
	IP	297	65	F	4883949		General medicine	Breathing difficulty, abdominal distention , T2DM , B/L lower limb edema , breathlesnes, CLD, hypothyroidism	tab. Rifagut 200mg , tab. Vertin 8mg , tab. Thyronorm , tab. Rifagut 200mg , tab. Pantop 40mg , tab. Dytor plus 10mg 1-0-0	Abdominal distention, T2DM, CLD, hypothyroidism	120/70	83	99			18		Dell: 1. sup. Dulcolax 2tsp [STAT] 2. tab. MgO 1-0-1 3. inj. Encicarb 500mg [STAT] 4. tab. Piptaz 2.25gm 1--1-1 5. cap. Pan D 40/30mg 1-0-0 6. inj. Augmentin 1.2gm 1-0-1 [STOP] 7. inj. Pipzo 4.5gm [STAT] 8. inj. Pan 40mg 1-0-1 [STOP ] 9. tab. Rifagut 550mg 1-0-1 10. tab. gabapentin nt 110mg 0-0-1 11. inj. dexona 6mg [STAT] 12. tab. thyronorm 125mg 1-0-0 13. syp. looz 5mg HS 14. inj. lasix 20mg [S…	5	Dell: 1. cap. Pan D 40MG 1-0-0 2. tab. Rifagut 550mg 1-0-1 3. tab. Dytor plus 10/50mg 1-0-0 4. tab. Gabapin nt 110mg 0-0-1 5. tab. Thyronorm 125mg 1-0-0		4		4	Dell: 1. calcium gluconate + doxycycline = either decreases level of other by inhibition of GI absorption 2. sodium bicarbonate + doxycycline = sodium bicarbanate decreases level of doxycycline by inhibition of GI absorption 3. magnesium hydroxide + doxycycline = magnesium hydroxide decreases level of doxycycline by inhibition of GI absorption 4. doxycycline + amoxicillin = pharmacodynamic antago…	4-Low adherence		38	56	69	56
	IP	135	67	F	4887462		General medicine	Giddiness, headache, vomiting , tinnitis, T2DM, HTN, CVA	NIL	T2DM, HTN, CVA	140/90	92	94			9		Dell: 1.cap. Ecospirin AV 75/10mg 0-0-1 2. tab. Metformin 1000mg 1-0-1 3. tab. Glilcazide 80mg 1-0-1 4. tab. Vildagliptin 50mg 0-1-0 5. tab. Nicardia retard 10mg 1-1-1 6. tab. Stemetil 25mg [SOS] 7. inj. Ceftriaxone 1gm 1-0-1 7. inj. Pan 40mg 1-0-0 8. tab. ecospirin 75mg 0-1-0 9. tab. atorvastatin 20mg 0-1-0 [O/C]	4	Dell: 1. cap. Ecospirin AV 75/10mg 0-0-1 2. tab. Pan 40mg 1-0-0 3. tab. Stemetil 25mg [SOS] 4. tab. Glilcazide 80mg 1-0-1		3	3			3-Low adherence		63	44	69	69
	IP	189	76	M	4874461		General medicine	Weakness, chest apin, CKD, HTN,BPH, generalised weaknes	NIL	CKD,sys.HTN, BPH	124/60	65	90			15		Dell: 1. tab. Hypophos 625mg 1-1-0 2. tab. Trenexa 500mg 1-1-1 [STOP] 3. tab.doxycycline 100mg 1-0-1 4. tab. Clindamycin 600mg 1-0-1 [O/C] 5. tab. Arkamin 100mg 1-1-1-1 6. tab. Nicardia 20mg 1-1-1 7. MDI duolin 1-0-1 8.MDI budecort 1-0-1 9. tab pantop 40mg 1-0-1 10. tab. isolazine 1-1-1 11. tab. mucimac 600mg 1-1-1 12. tab. prazosin 1-0-1 13. inj. lasix 40mg 1-0-1-0 14. tab. febuget 40mg 0-0-1 15…	7	Dell: 1. tab. Hypophos 625mg 1-1-0 2. tab. Trenexa 500mg 1-1-1 3. tab. Doxycycline 100mg 1-0-1 4.tab. Clindamycin 600mg 1-0-1 5. tab. Arkamin 100mg 1-1-1-1 6.tab. Nicardia 20mg 1-1-1 7.tab. Pantop 40mg 1-0-10		5	5			2-Medium adherence		56	56	69	56
	IP	304	70	M	4873308		General medicine	Difficulty in swallowing ,T2DM, pain and difficulty in swallowing ,neck trauma	NIL	T2DM,neck trauma, pain and difficulty in swaalowing	120/84	84	98			10		Dell: 1.inj. Ceftriaxone 1gm 1-0-1 2. inj. Apn 40mg 1-0-0 3. inj. Xylocaine 0.1mg 4. inj. Tetanus toxoid 0.5mg [STAT] 5.inj. Metrogyl 500mg 1-1-1 6.inj. Piptaz 4.5gm 1-0-1 7.inj. PCT 1gm [STAT] 8. tab. Enzoflam -SV 1-0-1 9.syp. Mucolyte 10ml 1-0-1 10.syp.potklor 15ml 1-1-1	3	Dell: 1. tab. Enzoflam SV 1gm1-1-1 2.syp. Mucolyte 10ml 1-0-1 3.syp.potklor 15ml 1-1-1		1	1			5-Low adherence		56	56	69	56
	IP	119	63	M	4886677		General medicine	chest pain, decreased appetite, generalised weakness, HTN	Tab. Nicardia retard	chest pain , sys. HTN	170/80	84	96			13		Dell: 1. tab. Clopilet 75/75mg 1-0-1 2.tab. Storvas 40mg 0-0-1 3. tab. Ranozex 500mg 1-0-1 4. inj. Xone 1gm 1-0-1 5. neb. Budecort 12mg 6. neb.duolin 8mg 7. tab. Apn 40mg 1-0-0 8.tab. Ivabrad 5mg 1-0-1 9. tab. Cilacar 10mg 1-0-0 10.tab. Coskot plus 1-1-1 11. syp. reswas 10ml 1-1-1 12.tab. levbrox 5/60mg 0-0-1 13. tab. dolo 650mg 1-1-1	4	Dell: 1. tab. Clopilet A 75/75mg 1-0-1 2. tab. Storva s40mg 0-0-1 3. tab. Ranozex 500mg 1-0-1 4. tab. Dolo 650mg 1-1-1		1		1	Dell: 1. budesonide + ranolazine = budesonide decreases effect of ranolazine by affecting hepatic enzyme metabolism	5-Low adherence		31	44	69	56
	IP	162	80	M	4885357		General medicine	Chest pain, palpitation , decreased sleep, T2DM, giddines, sys. HTN	tab. Isryl M1 500mg	T2DM, sys.HTN. Chest pain	100/60	80	98			12		Dell: 1. tab. Ranozex 500mg 1-0-1 [STOP] 2. tba. Cilacar 5mg 0-0-1 3. inj. H. actrapid 4.tab. Ecospirin 150mg 5. tab. Clopivas 300mg 6. tab. Apn 40mg 1-0-0 7. tab. AZ to gold 10mg 0-0-1 8. tab. Thyronorm 50mg 1/2-0-0 9. tab. Metformin SR 500mg 0-0-1 10. tab. dapagliflozin 10mg 1-0-0 11. neb. budecort 1-0-1 12. neb. duolin 1-1-1	5	Dell: 1. tab. Ranozex 500mg 1-0-1 2. tab. Cilacar 5mg 0-0-1 3. tab. Ecospirin 150mg 4. tab. Pan 40mg 1-0-0 5. tab. Thyronorm 50mg 1/2-0-0		2		2	Dell: 1. ranolazine + metformin = ranolazine increases effect of metformin by decreasing elimination 2. budesonide + ranolazine = budesonide decreases level of ranolazine by affecting hepatic enzyme metabolism	5-Low adherence		56	56	56	56
	IP	233	69	M	4864337		General medicine	easy fatignability , abdominal distention, breathing difficulty , breathlesnes, sys. HTN, IHD	Tab. Clopilet 75mg 0-0-1, tab. Storvas 20mg 0-0-1, tab. Ivabrad 5mg 1-0-0, tab. Amiodarone 100mg 1-0-1	sys. HTN, IHD, ACS	100/70	70	96			16		Dell: 1. inj. Ceftriaxone 2gm 1-0-0 [STOP] 2. inj. Dexa 6mg 1-0-0 [STOP ] 3. inj. Enoxaparin 0.4ml 1-0-1 [STOP] 4. tab. Pan 40mg 1-0-0 5. tab. Clopilet 75mg 0-0-1 6. inj. Lasix 20mg 1-0-0 7. tab. Aldactone 12.5mg 1-0-0 8. tab. Storvas 20mg 0-0-1 9. tab. ivabradine 5mg 1-0-0 10. tab. apixabn 2.5mg1-0-1 11. neb. duolin 1 amp. 1-1--1 12. tab. ramipril 1.25mg 0-0-1 13. tab. dapagliflozin 10mg 1-0-0 1…	4	Dell: 1. tab. Pan 40mg 1-0-0 2. tab. Clopilet 75mg 0-0-1 3. tab.a ldactone 12.5mg 1-0-0 4. tab. Ivabradine 5mg 1-0-0		4		4	Dell: 1. clopdogrel + apixaban = both increases anticoagulation 2. enaxaparin = both increases anticoagulation 3. ceftriaxone + enoxaparin = ceftriaxone increases effect of enoxparin by anticoagulation 4. dexa + ivabradine = dexa decreases level of ivabradine by affecting hepatic enzyme metabolism	7-Low adherence		56	56	56	44
	IP	228	78	M	4877694		General medicine	Breathlesness, COPD, IHD, prediabetic	NIL	COPD, IHD,T2DM	120/70	88	96			11		Dell: 1. tab. Clopivas AP 150mg 0-1-0 2. tab. Rozat 20mg 0-0-1 3.tab. Aldactone 25mg 1-1-0 4. tab. Mucinac 600mg 1-1-1 5. inj. Dexa 6mg 1-0-0 6.tab. Fluconazole 150mg 1-0-0 7.zytee gel 1-1-1 8. candid mouth apint 1-1-1 9. inj. Piptaz 4.5gm 1-1-1 10.inj.pantop 40mg 1-0-0 11. neb duolin + budecort 1-1-1	3	Dell: 1. tab. Clopivas 150mg 0-1-0 2. tab. Rozat 20mg 0-0-1 3. tab.a ldactone 25mg 1-1-0		1		1	Dell: 1. fluconazole + clopidogrel = fluconazole decreases effect of clopidogrel by affecting hepatic enzyme metabolism	7-Low adherence		56	56	56	50
	IP	233	70	M	4877366		General medicine	Cough , increased tremour, difficulty in walking , sputum production, T2DM	NIL	COPD,T2DM, pneumonia, alcohol dependency syndrome , tremour	100/60	80	97			9		Dell: 1. inj. Ceftriaxone 2gm 1-0-0 2. inj. Dexa 6mg [STAT] 3. inj. Thiamine 100gm 1-1-1 [STOP] 4. inj. Pan 40mg 1-0-0 [STOP] 5. neb. Duolin 1-1-1 6. tab. Azithromycin 500mg 1-0-0 7. tab.librium 25mg 1-1-1 8. tab. Ultracet [SOS] 9. tab. Taxim O 250mg 1-0-1	7	Dell: 1. tab. Taxim o 250mg 1-0-1 2. tab. Apn 40mg 1-0-0 3. tab. Ultracet semi 1-1-1 4. duolin + budecort 25mg 1-1-1 5. tab. Librium 25mg 1-1-1 6. tab. Metformin 500mg 1-0-1 7. tab. Thiamine 100mg 1-1-1		5	5			6-Low adherence		63	56	75	75
	IP	26	68	F	4837231		General medicine	weakness, body pain , T2DM , BPH , umbilical hernia, portal hypertension, low back pain	tab. Lasilactone 20mg 1-0-1-0, tab. Rifaxime 500mg 1-0-1, tab. Gabapin nt 100mg 0-0-1, tab. Tompace D 0.4mg 0-0-1, syp. Lactulose	CLD, portal vein hypertension, grade 1 esophagel vaices, aprkinsonism, T2DM, prostatamegalyy , umbelicala hernia, bilateral tympanoclerosis, right eye sinc	120/70	88	98			16		Dell: 1. inj. Lasix 20mg 1-0-1-0 [STOP] 2. inj. pan 40mg 1-0-0 [STOP] 3. tab. Rifaxime 550mg 1-0-1 4. syp. Lactulose 15ml 1-0-1 5. tab.propranol 20mg 1-0-0 6. tab. Tompace D 0.4/0.5mg 0-0-1 7. tab. Pantop 40mg 1-0-0 8. tab. Metformin 500mg 1-0-0 [STOP] 10. inj. encicarb 500mg [STAT] 11. tab. myoril 1-0-1 12. tab. pramipexole 0.25mg 1/2-0-1/2 13. tab. linagliptin 5mg 0-1-0 14. tab. ultracet semi […	13	Dell: 1. inj. Lasix 20mg 1-0-1-0 [STOP] 2. inj. pan 40mg 1-0-0 [STOP] 3. tab. Rifaxime 550mg 1-0-1 4. syp. Lactulose 15ml 1-0-1 5. tab.propranol 20mg 1-0-0 6. tab. Tompace D 0.4/0.5mg 0-0-1 7. tab. Pantop 40mg 1-0-0 8. tab. Metformin 500mg 1-0-0 [STOP] 9. tab. myoril 1-0-1 10. tab. pramipexole 0.25mg 1/2-0-1/2 11. tab. linagliptin 5mg 0-1-0 12. tab. ultracet semi [SOS] 13. diclo gel 1-1-1		5	5			4- Low Adherence		44	38	69	69
	IP	59	71	F	4868049		General medicine	Weakness, tingling sensation, low back pain, trauma, T2DM, Sys.HTN	tab. Metformin + glimepride 2 +500mg 1-0-0, tab. Gebapentin + nortriptyline 300 + 10mg 0-0-1	Cervical myelomalacia, lumbar sponylosis, CVA ,T2DM, sys. HTN, cholelithiasis, autonomic dysfunction	110/70	60	98			9		Dell: 1. tab. HCQ 200mg 1-0-0 2. tab. Belong 100mg 1-0-1 3. tab. Pramipexole 0.25mg 1-0-1 4. tab. Tampac D 0.4/0.5mg 0-0-1 5. tab. Gabapin nt 110mg 1-0-1 6. tab. Duloxetine 20mg 0-0-1 7. tab. Nortriptyline 40mg 0-0-1 8.tab. Augmentin 9. tab. Metformin 500mg	3	Dell: 1. tab. Nortriptyline 40mg 0-0-1 2. tab. Metformin 500mg 3.tab. Gabapentin nt 110mg 1-0-1		2		2	Dell: 1. duloxetine + nortriptyline = both increases serotonin leve 2. HCQ + nortriptyline = both increases QT c interval	6- Low adherence		63	50	69	69
	IP	129	70	M	4798238		General medicine	Left side weaknes, parkinsons diseases, weakness over upper limb , reduced response, face deviation to right , HTN	Tab. Nicardia retard 150mg	Acute CVA, COPD, HTN, hemorrhagic transformation right parietal lobe	180/100	72	97			13		Dell: 1. inj. Mannitol 50ml 1-0-1 2. inj. Dexa 4mg 1-0-1 [STOP] 3. tab. Strocit [STOP] 4. tab. Levofloxacin 500mg 1-0-0 5. inj. Araven 30mg 1-0-1 6. MDI budecort 7. tab. Clopidogrel 75mg 0-1-0 [O/C] 8. inj. Piptaz 4.5gm 1-1-1 9. inj. Pantop 40mg 1-0-1 10. ecospirin 75mg 0-1-0 11. tab. nicardia retard 10mg 1-1-1 12. tab. clopilet A 75/75 mg 0-1-0 13. tab. fluconazole 150mg 1-0-0	3	Dell: 1. tab. Strocit 2. tab. Fluconazole 150mg 1-0-0 3. tab. Ecospirin 75mg 0-1-0		1		1	Dell: 1. fluconazole + clopidogrel = fluconazole decreases effect of clopidogrel by affecting enzyme metabolism	2-Medium adherence		63	63	69	75
	OP	215	64	M	1722896		General medicine	weaknes, sys. HTN, T2DM , epilepsy , TB,	tab. Metformin sr 500mg , tab. Rifaximin 10mg	cholelithiasis	130/90	70	98			4		Dell: 1. tab. Judo - P 1-0-1 2. tab. Apn 40mg 1-0-0 3. tab. Gliclazide 1-0-0 4. tab metformin SR 500mg 0-0-1	NIL			NIL				4-Low adherence		31	38	69	50
	IP	14	70	F	3364137		General medicine	Multiple joint pain , mild tenderness, T2DM, Obesity , parkinsons disese , bronchial asthma, degeneratve bone diseases, pedal edema, HTN,	tab. Metformin SR 500mg 1-0-0, tab. Midodrine 5mg 1-0-0	idiopathic parkinsonism, T2DM, sys. HTN, UTI, AKI, degenerative bone disease	140/80	78	96			10		Dell: 1. tab. Aldactone 25mg 1-0-0 2. tab. Syndopa 110mg 1-1-1 3. tab. Pramipexole 0.25mg 1-1-1 4. tab. Safinmaide 50mg -1-0-1 5 tab. Metformin 500mg 1-0-0 6. tab. Midodrine 5mg 1-0-1 7.tab shelcal 500mg 0-1-0 8. tab. Vitamin D 60k 9. tab. Paracetamol 650mg 1-1-1 10. tab. hyponat 15mg 1-0-0	5	Dell: 1. tab. Aldactone 25mg 1-0-0 2. tab. Syndopa 110mg 1-1-1 3. tab. Pramipexole 0.25mg 1-1-1 4. tab. Safinamide 50mg 1-0-1 5. tab. Metformin 500mg 1-0-0		5	5			3-low adherence		44	44	75	63
	OP	125	66	F	4870521		General medicine	right sided weakness, inability to speak, sys. HTN	NIL	Dyslipidemia, acute CVA , hyperkalemia, grade 2 helaing ulcer	140/90	80	98			3		Dell: 1. tab. Ecospirin AV 75/20mg 0-0-1 2. tab. Prmaipexole 0.25mg 1-1-1 3. tab. Pan D 40/30mg 1-0-0	NIL			NIL				2-Medium adherence		19	31	44	38
	IP	159	81	M	4756787		General medicine	Vomiting , HTN, T2DM	NIL	Carcinoma	130/100	102	98			11		Dell: 1. tab. Perinorm 10mg 1-1-1 2. syp. Aristozyme 2tsp 3. tab. Chymoral forte 1-0-1 4. tab. Ultracet [SOS] 5. tab. Apn 40mg 1-0-1 6. tab. Emest 4mg 1-1-1 7. tab. Dolo 625mg [SOS] 8. tab. Taxim O 200mg 1-0-1 9. tab. Telmisartan 40mg 1-0-1 10. tab. glycomet 500mg 1-0-1 11. tab. glimstar 1gm 1-0-1	5	Dell: 1. tab. Chymoral forte 1-0-1 2. tab. Ultracet [SOS] 3. tab. Pan 40mg 1-1-1 4. tab. Emest 4mg 1-1-1 5. tab. Glycomet 500mg 1-0-1		4	4			7-Low adherence		19	38	50	50
	IP	125	65	M	4864174		General medicine	Abdominal apin, burning sensation, cough, inflammation, pleural edema	tab. Linezolid 1-0-1, tab. Ondansetron 4mg 1-1-1	T2DM,sy. HTN, pain in abdomen	150/70	98	100			10		Dell: 1. inj. Pipzo 4.5gm [STAT] 2. inj. Pan 40mg 1-0-0 3. inj. Emest 4mg 1-0-1 4. cap. Ecospirin 75/10mg 0-0-1 5. inj. Buscopan 1amp 1-1-1 6. inj. Dexa 6mg 1-0-0 7. inj. Meropenme 1gm 1-0-1 8. inj. Lasix 20mg 1-0-1 9. tab. Isolazine 20mg 1/2-0-1/2 10. tab.fluconaozle 150mg 1-0-0	3	Dell: 1. tab. Fluconazole 150mg 1-0-0 2. tab. Isolazine 20mg 1/2-0-1/2 3. cap. Ecopsirin AV 75/10mg 1-0-01		1	1			6-low adherence		44	38	69	56
	IP	209	68	M	4789306		General medicine	Breathlesness, cough with expectoration, orthopnea, T2DM,HTN	Tab. Glimepride M2 1-0-1/2 ,tab. Telsar 40mg 1-0-0	pneumonia,edema, IHD,HTN,T2DM,AKI	130/96	86	97	6.8		14		Dell: 1. inj. Pipzo 2.25gm 1-1-1 2. MDI Duolin 2 puff 1-1-1 3. MDI budecort 2 puff 1-1-1 4. tab. Pantop 40mg 1-0-0 5. tab. Clopivas ap 75/75mg 0-1-0 6. tab. Atorvastatin 40mg 0-0-1 7. inj. Formoflo 2.5mg 8. tab. Glimstar M2 2 + 500mg 1-0-1/2 9. tab. telsar 40mg 1-0-0 10. inj. dexa 6mg 1-0-0 11. tab. tamiflu 75mg 1-0-1 12. tab. azithral 500mg [STAT] 13. inj. lasix 20mg 1-0-0 14. syp. cremaffin plu…	14	Dell: 1. inj. Pipzo 2.25gm 1-1-1 2. MDI Duolin 2 puff 1-1-1 3. MDI budecort 2 puff 1-1-1 4. tab. Pantop 40mg 1-0-0 5. tab. Clopivas ap 75/75mg 0-1-0 6. tab. Atorvastatin 40mg 0-0-1 7. inj. Formoflo 2.5mg 8. tab. Glimstar M2 2 + 500mg 1-0-1/2 9. tab. telsar 40mg 1-0-0 10. inj. dexa 6mg 1-0-0 11. tab. tamiflu 75mg 1-0-1 12. tab. azithral 500mg [STAT] 13. inj. lasix 20mg 1-0-0 14. syp. cremaffin plu…		7	7			5-low adherence		56	56	75	63
	IP	67	66	F	4511405		General medicine	T2DM, HTN, pain in upperabdomen , pain in lower limb	tab. Letrozole 2.5mg , tab. Shelcal 500mg , tab. Ibandromate 150mg	carcinoma , vertibral metastatisis	130/80	20	98			12		Dell: 1. tab. Dytor 10mg 2. tab. Litrazole 2.5mg 3. tab. Ibandromate 150mg 4. tab. Shelcal 500mg 5. tab. Dapanorm 10mg 6. tab. Orofir xt 1-0-0 7. tab. Ecospirin av 0-1-0 8. tab. Gabapin nt 9. tab. Telista 0-0-1 10. tab. Dubinol 1/2-0-1/2 11. tab. zamelius 1-0-0 12. tab. glimstar 50/500mg	12	Dell: 1. tab. Dytor 10mg 2. tab. Litrazole 2.5mg 3. tab. Ibandromate 150mg 4. tab. Shelcal 500mg 5. tab. Dapanorm 10mg 6. tab. Orofir xt 1-0-0 7. tab. Ecospirin av 0-1-0 8. tab. Gabapin nt 9. tab. Telista 0-0-1 10. tab. Dubinol 1/2-0-1/2 11. tab. zamelius 1-0-0 12. tab. glimstar 50/500mg		4	4			6-low adherence		50	38	69	50
	IP	40	64	M	4489622		General medicine	Swelling over both legs, swelling over abdomen , difficulty in breathimg , ischemic heart disease, acute coronary stenosis, pneumonia, COPD	NIL	sepsis, CAD, MOD, COPD, left gross pleural effusion	200/120	72	95			13		Dell: 1. tab. Dytor plus 10mg 1/2-1/2-0 2. tab.ranozex 500mg 1-0-1 3. tab. Nodosis 500mg 1-0-1 [STOP] 4. tab. Nexito plus 5mg 0-0-1 5. tab. Clopivas AP 75/75mg 0-0-1 6. tab. Storva 40mg 0-0-1 7. tab. Cilacar 5mg 1-0-1 8. neb. Budecort 9. neb. Duolin 10. syp. aerodil 10ml 1-1-0 11. syp. reswas 10ml 12. tab. serenace 5mg 1-0-1 13. tab.ivabrad 5mg 1/2-0-1/2	DEATH			7	7			3-low adherence		25	31	56	50
	OP	120	64	M	3664679		General medicine	fever, vomiting , T2DM, HTN, IHD	tab. Isryl M2 forte 0-0-1, tab. Ecosprin av 0-0-1, tab. Diapride M 100mg 0-1-0	right chronic pyelonephritis , transient ischemic attack, T2DM , HTN, anemia of chronic disease	130/70	88	98			10		Dell: 1. tab. Macpod CV 200mg 1-0-1 2. tab. Ecospirin AV 75/10mg 0-0-1 3. tab. Clopidogrel 75mg 0-1-0 4. tab. Dothip 75mg 0-1-0 5. tab. Isryl M2 forte 1-0-0 6. syp. Cremaffin 15ml 0-0-1 7. tab. Shelcal HD 0-1-0 8. cap. Cyra D 20/30mg 1-0-1 9. tab. audiovit 0-0-1 10. tab. diapride M 100mg 0-1-0	11	Dell: 1. tab. Macpod CV 200mg 1-0-1 2. tab. Ecospirin AV 75/10mg 0-0-1 3. tab. Clopidogrel 75mg 0-1-0 4. tab. Dothip 75mg 0-1-0 5. tab. Isryl M2 forte 1-0-0 6. syp. Cremaffin 15ml 0-0-1 7. tab. Shelcal HD 0-1-0 8. cap. Cyra D 20/30mg 1-0-1 9. tab. audiovit 0-0-1 10. tab. diapride M 100mg 0-1-0		2	1			5-low adherence		38	31	69	44
	OP	232	77	M	4870522		General medicine	Weakness, T2DM, HTN, edema on face and lips, hypokalemia, hyponatremia,	tab. Diapride M 0-0-1,tab. Metformin 600mg 1-0-0	multiple bees sting , rhabdomylosis, AKI, myocardiatitis	170/80	110	98			7		Dell: 1. lacryl eye ointment 2. 1-dew D5 eye drops 3. moxyfloxacin + dexa 4. tab serenace 5mg 5. tab. Nicardia 10mg 6. atb. Wysolene 5mg 7. tab. Pantop 40mg	NIL			3	2	1	Dell: 1. haloperidol + moxifloxacin = both increases QTc interval	6-low adherence		44	44	75	56
	IP		64	F	4864175		General medicine	Loose stools , vomiting , sys. HTN , hernia, oliguria	tab. Atenolol 25mg 1-0-0	sys.HTN ,hernia	110/70	70	98			11		Dell: 1.inj. Pan 40mg 1-0-1 [STOP] 2. INJ. Ceftriaxone 2gm 1-0-1 3. inj. Hydrocortisone 50mg 1-1-1 4. inj. Emeset 4mg 1-1-1 [STOP] 5. tab. Domperidone 30mg 1-0-1 6. cap. Vibact DS 1-1-1 7. tab. Nodosis 500mg 1-1-1 8. tab. Cefixime 400mg 1-0-0 [STOP] 9. syp. potklor 2tsp 1-1-1 [STOP] 10. tab. pancreoflat 25k 11. inj. encicarb 500mg [STAT]	4	Dell: 1. tab. Domperidone 30mg 1-0-1 2. tab. Nodosis 500mg 1-1-1 3. syp potklor 2tsp 1-1-1 4. tab. Predmet 16mg 1-0-1		1	1			7-Low adherence		56	31	69	56
