# Supplementary material for: Prevalence of polypharmacy and drug interactions in geriatric patients: A cross-sectional study from India
Source: PLoS One. 2026 Feb 11;21(2):e0341183. doi: 10.1371/journal.pone.0341183 (PMC12893539; doi:10.1371/journal.pone.0341183)
Supplement: S3 File — (CSV) [file pone.0341183.s003.csv]

IP/OP	Drug interactions	Mild	Moderate	Severe
IP	3	1	2	0
IP	5	1	4	0
IP	6	5	5	1
IP	5	0	5	0
IP	3	1	2	0
IP	6	0	4	2
IP	6	1	3	2
IP	6	1	4	1
IP	4	1	2	1
IP	1	0	1	0
IP	0	0	0	0
IP	9	0	9	0
IP	7	1	5	1
IP	2	1	0	1
IP	0	0	0	0
IP	3	1	2	0
IP	0	0	0	0
IP	6	0	6	0
IP	7	0	1	0
IP	4	1	1	2
OP	1	0	0	1
IP	6	0	4	0
IP	3	0	2	1
OP	0	0	0	0
IP	0	0	0	0
IP	2	0	2	0
IP	6	2	3	1
IP	8	1	7	0
IP	0	0	0	0
IP	0	0	0	0
IP	4	1	2	1
IP	6	1	5	0
IP	8	0	7	1
IP	8	0	7	1
IP	6	0	3	3
IP	8	0	8	0
IP	7	0	6	1
IP	0	0	0	0
IP	5	4	1	0
IP	8	0	7	1
IP	9	1	7	1
OP	5	1	4	0
IP	6	0	6	0
IP	6	0	4	2
IP	6	0	6	0
IP	6	4	2	0
IP	7	2	5	0
OP	6	1	5	0
IP	6	0	5	1
IP	6	1	3	2
OP	1	0	1	0
IP	6	2	3	1
IP	6	1	5	0
OP	1	0	1	0
IP	5	0	2	0
IP	8	3	5	0
IP	7	0	6	1
IP	6	0	6	0
IP	9	0	9	0
IP	8	0	7	1
OP	3	1	2	1
IP	9	0	4	5
IP	8	3	4	1
IP	3	2	1	0
IP	6	0	4	2
IP	5	0	5	0
IP	10	0	5	5
IP	3	0	3	0
IP	6	0	4	2
IP	0	0	0	0
IP	4	0	4	0
IP	6	0	0	6
IP	5	0	4	1
IP	0	0	0	0
IP	6	0	6	0
OP	4	0	4	0
IP	5	0	0	5
IP	4	0	3	1
IP	3	0	2	1
IP	6	0	5	1
IP	3	0	2	1
IP	5	0	5	0
IP	0	0	0	0
IP	6	0	6	0
IP	6	0	4	2
IP	1	0	1	0
IP	2	0	2	0
IP	5	0	4	1
IP	8	0	6	2
IP	9	0	9	0
IP	3	0	3	0
IP	4	0	4	0
IP	1	0	1	0
IP	2	0	2	0
IP	6	0	6	0
IP	7	0	6	1
IP	3	3	0	0
IP	3	1	2	0
IP	9	0	7	2
IP	7	0	6	1
IP	7	0	6	1
IP	9	0	4	5
IP	7	0	7	0
IP	3	0	3	0
IP	4	0	4	0
IP	8	0	8	0
IP	4	0	4	0
IP	2	1	0	1
IP	5	1	4	0
IP	6	0	4	2
IP	8	0	7	1
IP	3	0	3	0
IP	4	1	3	0
IP	6	0	0	6
IP	7	0	7	0
IP	2	0	2	0
IP	0	0	0	0
IP	7	0	6	2
OP	0	0	0	0
OP	4	0	2	2
OP	1	0	1	0
IP	6	0	5	1
IP	3	0	3	0
OP	8	2	5	1
IP	2	1	1	0
IP	5	0	4	1
IP	7	0	6	1
IP	6	0	5	0
IP	7	0	5	2
IP	2	1	1	0
IP	1	0	1	0
IP	7	0	5	0
IP	5	0	4	0
IP	3	0	2	1
IP	6	0	6	0
IP	5	0	0	5
IP	5	0	0	5
IP	4	0	3	1
IP	3	0	0	3
IP	6	0	6	0
IP	6	0	5	1
IP	4	0	2	2
IP	3	0	3	0
IP	3	0	0	3
IP	4	0	3	1
IP	4	0	2	2
IP	4	0	3	1
IP	4	0	4	0
IP	2	0	0	2
IP	6	0	6	0
IP	5	0	5	0
IP	4	0	4	0
IP	5	0	4	1
IP	4	0	4	0
IP	5	0	5	0
IP	6	0	5	1
IP	7	0	7	0
IP	1	0	0	1
IP	2	0	1	1
OP	4	0	4	0
IP	1	0	1	0
IP	3	0	3	0
OP	0	0	0	0
IP	2	0	2	0
IP	5	1	4	0
IP	3	0	2	1
IP	6	0	5	1
IP	5	0	3	2
IP	4	0	2	2
IP	4	0	4	0
IP	5	0	5	0
IP	3	0	3	0
IP	8	0	8	0
OP	0	0	0	0
OP	0	0	0	0
OP	0	0	0	0
OP	3	2	1	0
OP	3	0	2	1
IP	2	0	2	0
IP	5	0	5	0
IP	6	0	6	0
IP	1	0	1	0
IP	0	0	0	0
IP	6	0	6	0
IP	1	0	1	0
OP	0	0	0	0
IP	3	1	2	0
IP	6	0	6	0
IP	6	0	0	6
IP	8	0	7	1
IP	7	0	6	1
IP	7	0	7	0
IP	5	0	5	0
IP	7	0	6	1
IP	8	0	6	2
IP	7	0	6	1
IP	6	0	6	0
IP	8	0	6	2
IP	7	0	7	0
IP	7	11	4	2
IP	7	6	1	0
IP	8	0	7	1
IP	7	0	7	0
IP	8	0	8	0
IP	7	0	8	0
IP	4	0	4	0
IP	3	0	3	0
IP	3	0	3	0
IP	6	0	5	1
IP	6	0	6	0
IP	6	0	5	1
IP	3	0	1	2
IP	3	0	3	0
IP	6	0	6	0
IP	7	0	6	1
IP	6	0	6	0
IP	7	0	6	1
IP	4	0	4	0
IP	8	1	7	0
IP	3	0	3	0
IP	5	0	4	1
IP	7	0	7	0
IP	7	0	5	2
IP	6	0	4	2
IP	7	0	4	1
IP	4	0	4	0
IP	0	3	0	0
IP	6	0	6	0
IP	2	0	2	0
IP	6	0	5	1
IP	3	0	3	0
IP	1	0	1	0
IP	3	0	3	0
IP	1	0	1	0
IP	1	0	1	0
IP	6	0	6	0
IP	3	0	3	0
IP	3	0	2	1
IP	4	0	0	3
IP	4	0	4	0
IP	1	0	0	1
IP	4	0	4	0
IP	6	0	6	1
IP	3	0	3	0
IP	4	0	4	0
IP	1	0	0	1
IP	1	0	1	0
IP	3	0	3	0
IP	2	0	2	0
IP	2	0	0	2
OP	1	0	0	1
OP	1	0	0	1
OP	1	0	0	1
OP	0	0	0	0
OP	0	0	0	0
OP	0	0	0	0
OP	1	0	0	1
OP	1	0	0	1
OP	1	0	0	1
OP	3	0	3	0
IP	2	0	2	0
IP	3	0	0	3
IP	7	0	7	0
IP	3	0	3	0
IP	4	0	0	4
IP	2	2	0	0
IP	2	0	0	2
IP	3	0	0	3
IP	1	0	0	1
IP	4	0	0	4
IP	3	0	3	0
IP	5	0	5	0
IP	1	0	1	0
IP	1	0	0	1
IP	2	0	0	2
IP	4	0	0	4
IP	1	0	0	1
IP	5	0	5	0
IP	5	0	5	0
IP	2	0	0	2
IP	1	0	0	1
OP	0	0	0	0
IP	5	0	5	0
OP	0	0	0	0
IP	4	0	4	0
IP	1	0	1	0
IP	7	0	7	0
IP	4	0	4	0
IP	7	0	7	0
OP	2	0	1	0
OP	3	0	2	1
IP	1	0	1	0
